# Supplementary material for: 6-[Bis(ethoxycarbonyl)methyl]-6-deoxy-1,2;3,4-di-O-isopropyl­idene-d-galacto­pyran­ose
Source: Acta Crystallogr Sect E Struct Rep Online. 2010 Nov 17;66(Pt 12):o3217–8. doi: 10.1107/S1600536810046921 (PMC3011695; doi:10.1107/S1600536810046921)
Supplement: Supplementary file 1 [file e-66-o3217-sup1.cif]

##############################################################################
###                                                                        ###
###        Electronic paper (Acta Crystallographica Section E)             ###
###                                                                        ###
##############################################################################
#                                                                            #
# This CIF contains the data in a paper accepted for publication in Acta     #
# Crystallographica Section E. It conforms to the requirements of Notes      #
# for Authors for Section E, and has been peer reviewed under the auspices   #
# of the IUCr Commission on Journals.                                        #
#                                                                            #
# Full details of the Crystallographic Information File format               #
# are given in the paper "The Crystallographic Information File (CIF):       #
# a New Standard Archive File for Crystallography" by S. R. Hall, F. H.      #
# Allen and I. D. Brown [Acta Cryst. (1991), A47, 655-685].                  #
#                                                                            #
# The current version of the core CIF dictionary is obtainable from          #
# ftp://ftp.iucr.org/pub/cif_core.dic. The current version number is 2.4.    #
#                                                                            #
# Software is freely available for graphical display of the structure(s) in  #
# this CIF.  For information consult the CIF home page http://www.iucr.org/  #
# cif/home.html                                                              #
#                                                                            #
# This file may be used for bona fide research purposes within the           #
# scientific community so long as proper attribution is given to the journal # 
# article from which it was obtained.                                        #
#                                                                            #
##############################################################################
                                             
data_global
_audit_creation_method     'from SHELXL97 CIF and IUCr SHELXL97-template'
_journal_date_recd_electronic     2010-11-09
_journal_date_accepted     2010-11-12
_journal_name_full     'Acta Crystallographica, Section E'
_journal_year     2010
_journal_volume     66
_journal_issue     12
_journal_page_first     o3217
_journal_page_last     o3218
_journal_paper_category     QO
_journal_coeditor_code     ZL2327
_publ_contact_author_name     'Alexander Y. Nazarenko'
_publ_contact_author_address
; Chemistry Department,
  State University of New York, College at Buffalo,
  1300 Elmwood Ave
  Buffalo, NY 14222-1095
  USA
;
_publ_contact_author_email     nazareay@buffalostate.edu
_publ_contact_author_fax     1-716-878-4028
_publ_contact_author_phone     1-716-878-5923
_publ_section_title
;\
6-[Bis(ethoxycarbonyl)methyl]-6-deoxy-1,2;3,4-di-<i>O</i>-isopropylidene-\
D-galactopyranose
;
loop_
    _publ_author_name
    _publ_author_footnote
    _publ_author_address
    'Doboszewski, Bogdan' .
;
Departamento de Qu\'imica
Universidade Federal Rural de Pernambuco
52171-900 Recife, PE, Brazil
;
    'da Silva, Paulo R.' .
;
Departamento de Qu\'imica
Universidade Federal Rural de Pernambuco
52171-900 Recife, PE, Brazil
;
    'Nazarenko, Alexander Y.' .
;
Chemistry Department,
State University of New York, College at Buffalo,
1300 Elmwood Ave
Buffalo, NY 14222-1095
USA
;
    'Nemykin, Victor N.' .
;
Department of Chemistry & Biochemistry
University of Minnesota Duluth
Duluth, Minnesota 55812-2496, USA
;
data_I
_audit_creation_method     SHELXL-97
_chemical_name_systematic
;
6-[Bis(ethoxycarbonyl)methyl]-6-deoxy-1,2;3,4-di-<i>O</i>-isopropylidene-
D-galactopyranose
;
_chemical_name_common     ?
_chemical_formula_moiety     'C19 H30 O9'
_chemical_formula_sum     'C19 H30 O9'
_chemical_formula_iupac     'C19 H30 O9'
_chemical_formula_weight     402.43
_chemical_melting_point     322
_symmetry_cell_setting     orthorhombic
_symmetry_space_group_name_H-M     'P 21 21 21'
_symmetry_space_group_name_Hall     'P 2ac 2ab'
loop_
    _symmetry_equiv_pos_as_xyz
    'x, y, z'
    '-x+1/2, -y, z+1/2'
    'x+1/2, -y+1/2, -z'
    '-x, y+1/2, -z+1/2'
_cell_length_a     8.3287(4)
_cell_length_b     10.8895(4)
_cell_length_c     23.7706(16)
_cell_angle_alpha     90.00
_cell_angle_beta     90.00
_cell_angle_gamma     90.00
_cell_volume     2155.9(2)
_cell_formula_units_Z     4
_cell_measurement_reflns_used     9579
_cell_measurement_theta_min     6.69
_cell_measurement_theta_max     68.17
_cell_measurement_temperature     292(2)
_exptl_crystal_description     prism
_exptl_crystal_colour     colourless
_exptl_crystal_size_max     0.38
_exptl_crystal_size_mid     0.26
_exptl_crystal_size_min     0.21
_exptl_crystal_density_diffrn     1.240
_exptl_crystal_density_meas     ?
_exptl_crystal_density_method     'not measured'
_exptl_crystal_F_000     864
_exptl_absorpt_coefficient_mu     0.828
_exptl_absorpt_correction_type     multi-scan
_exptl_absorpt_process_details
;
(<i>ABSCOR</i>; Higashi,1995)
;
_exptl_absorpt_correction_T_min     0.822
_exptl_absorpt_correction_T_max     0.840
_exptl_special_details
;
;
_diffrn_ambient_temperature     292(2)
_diffrn_radiation_type     CuK\a
_diffrn_radiation_wavelength     1.54187
_diffrn_radiation_monochromator     graphite
_diffrn_measurement_device_type     'Rigaku R-AXIS RAPID II imaging plate'
_diffrn_measurement_method     \w
_diffrn_detector_area_resol_mean     10
_diffrn_reflns_number     9353
_diffrn_reflns_av_R_equivalents     0.0750
_diffrn_reflns_av_sigmaI/netI     0.0746
_diffrn_reflns_theta_min     6.69
_diffrn_reflns_theta_max     66.49
_diffrn_reflns_theta_full     66.49
_diffrn_measured_fraction_theta_max     0.996
_diffrn_measured_fraction_theta_full     0.996
_diffrn_reflns_limit_h_min     -6
_diffrn_reflns_limit_h_max     9
_diffrn_reflns_limit_k_min     -12
_diffrn_reflns_limit_k_max     10
_diffrn_reflns_limit_l_min     -28
_diffrn_reflns_limit_l_max     19
_diffrn_standards_number     9353
_diffrn_standards_interval_count     ?
_diffrn_standards_interval_time     12
_diffrn_standards_decay_%     0
_refine_special_details
;
Refinement of <i>F</i>^2^ against ALL reflections. The weighted <i>R</i>-factor
<i>wR</i> and goodness of fit <i>S</i> are based on <i>F</i>^2^, conventional
<i>R</i>-factors <i>R</i> are based on <i>F</i>, with <i>F</i> set to zero for
negative <i>F</i>^2^. The threshold expression of <i>F</i>^2^ >
\s(<i>F</i>^2^) is used only for calculating <i>R</i>-factors(gt) <i>etc</i>.
and is not relevant to the choice of reflections for refinement.
<i>R</i>-factors based on <i>F</i>^2^ are statistically about twice as large
as those based on <i>F</i>, and <i>R</i>- factors based on ALL data will be
even larger.
;
_reflns_number_total     3745
_reflns_number_gt     2824
_reflns_threshold_expression     >2sigma(I)
_refine_ls_structure_factor_coef     Fsqd
_refine_ls_matrix_type     full
_refine_ls_R_factor_all     0.0548
_refine_ls_R_factor_gt     0.0402
_refine_ls_wR_factor_gt     0.0875
_refine_ls_wR_factor_ref     0.0963
_refine_ls_goodness_of_fit_ref     1.022
_refine_ls_restrained_S_all     1.022
_refine_ls_number_reflns     3745
_refine_ls_number_parameters     275
_refine_ls_number_restraints     0
_refine_ls_hydrogen_treatment     mixed
_refine_ls_weighting_scheme     calc
_refine_ls_weighting_details
         'calc w=1/[\s^2^(Fo^2^)+(0.0285P)^2^+0.0000P] where P=(Fo^2^+2Fc^2^)/3'
_atom_sites_solution_hydrogens     geom
_atom_sites_solution_primary     direct
_atom_sites_solution_secondary     difmap
_refine_ls_shift/su_max     0.000
_refine_ls_shift/su_mean     0.000
_refine_diff_density_max     0.185
_refine_diff_density_min     -0.154
_refine_ls_extinction_method     SHELXL
_refine_ls_extinction_coef     0.0057(5)
_refine_ls_extinction_expression
                                  'Fc^*^=kFc[1+0.001xFc^2^\l^3^/sin(2\q)]^-1/4^'
_refine_ls_abs_structure_details     'Flack (1983),  1607 Friedel pairs'
_refine_ls_abs_structure_Flack     0.06(18)
loop_
    _atom_type_symbol
    _atom_type_description
    _atom_type_scat_dispersion_real
    _atom_type_scat_dispersion_imag
    _atom_type_scat_source
    C C 0.0181 0.0091 'International Tables Vol C Tables 4.2.6.8 and 6.1.1.4'
    H H 0.0000 0.0000 'International Tables Vol C Tables 4.2.6.8 and 6.1.1.4'
    O O 0.0492 0.0322 'International Tables Vol C Tables 4.2.6.8 and 6.1.1.4'
_computing_data_collection     '<i>CrystalClear-SM Expert</i> (Rigaku, 2009)'
_computing_cell_refinement     '<i>HKL-2000</i> (Otwinowski & Minor, 1997)'
_computing_data_reduction     '<i>CrystalClear-SM Expert</i> (Rigaku, 2009)'
_computing_structure_solution     'SHELXS97 (Sheldrick, 2008)'
_computing_structure_refinement     'SHELXL97 (Sheldrick, 2008)'
_computing_molecular_graphics     '<i>ORTEP-3 for Windows</i> (Farrugia, 1999)'
_computing_publication_material     '<i>PLATON</i> (Spek, 2009)'
loop_
    _atom_site_type_symbol
    _atom_site_label
    _atom_site_fract_x
    _atom_site_fract_y
    _atom_site_fract_z
    _atom_site_U_iso_or_equiv
    _atom_site_adp_type
    _atom_site_calc_flag
    _atom_site_refinement_flags
    _atom_site_occupancy
    _atom_site_disorder_assembly
    _atom_site_disorder_group
    O O1 0.30842(18) 0.05824(11) 0.37716(6) 0.0531(4) Uani d . 1 . .
    O O2 0.2263(2) 0.25329(12) 0.35151(6) 0.0653(5) Uani d . 1 . .
    O O3 0.2044(2) 0.30221(12) 0.44385(6) 0.0646(5) Uani d . 1 . .
    O O4 0.0989(2) -0.00622(15) 0.48415(7) 0.0747(5) Uani d . 1 . .
    O O5 0.3563(2) -0.07330(14) 0.48515(7) 0.0817(6) Uani d . 1 . .
    O O6 0.6685(2) 0.16820(13) 0.27264(7) 0.0718(5) Uani d . 1 . .
    O O7 0.7237(2) 0.22413(15) 0.36113(7) 0.0852(6) Uani d . 1 . .
    O O8 0.7062(2) -0.17738(13) 0.31233(6) 0.0666(5) Uani d . 1 . .
    O O9 0.8976(2) -0.03812(18) 0.32008(11) 0.1155(9) Uani d . 1 . .
    C C1 0.1819(3) 0.14252(17) 0.37891(9) 0.0523(6) Uani d . 1 . .
    H H1A 0.088(2) 0.1070(8) 0.3597(4) 0.063 Uiso d R 1 . .
    C C2 0.1329(3) 0.18443(17) 0.43770(9) 0.0573(6) Uani d . 1 . .
    H H2A 0.012(3) 0.1918(2) 0.43999(11) 0.069 Uiso d R 1 . .
    C C3 0.1939(3) 0.10213(19) 0.48485(10) 0.0600(6) Uani d . 1 . .
    H H3A 0.1836(4) 0.1456(10) 0.5227(8) 0.072 Uiso d R 1 . .
    C C4 0.3665(3) 0.0557(2) 0.47632(9) 0.0566(6) Uani d . 1 . .
    H H4A 0.4367(16) 0.0921(8) 0.5044(6) 0.068 Uiso d R 1 . .
    C C5 0.4315(3) 0.0817(2) 0.41783(9) 0.0490(5) Uani d . 1 . .
    H H5A 0.4630(7) 0.1708(18) 0.41554(10) 0.059 Uiso d R 1 . .
    C C6 0.2124(3) 0.35512(18) 0.38911(9) 0.0580(6) Uani d . 1 . .
    C C7 0.3592(3) 0.4335(2) 0.38497(12) 0.0860(10) Uani d . 1 . .
    H H7A 0.3572(11) 0.4945(14) 0.4142(7) 0.129 Uiso d R 1 . .
    H H7B 0.3615(12) 0.4733(15) 0.3489(6) 0.129 Uiso d R 1 . .
    H H7C 0.4532(15) 0.3831(8) 0.3892(8) 0.129 Uiso d R 1 . .
    C C8 0.0607(3) 0.4254(2) 0.37542(11) 0.0742(8) Uani d . 1 . .
    H H8A 0.0457(11) 0.4951(13) 0.4040(6) 0.111 Uiso d R 1 . .
    H H8B -0.0360(13) 0.3671(8) 0.3773(7) 0.111 Uiso d R 1 . .
    H H8C 0.0694(9) 0.4617(14) 0.3357(6) 0.111 Uiso d R 1 . .
    C C9 0.1971(3) -0.1063(2) 0.49989(10) 0.0657(7) Uani d . 1 . .
    C C10 0.1486(5) -0.2177(2) 0.46606(14) 0.1124(13) Uani d . 1 . .
    H H10A 0.034(2) -0.2405(13) 0.4754(7) 0.169 Uiso d R 1 . .
    H H10B 0.222(2) -0.2886(14) 0.4756(8) 0.169 Uiso d R 1 . .
    H H10C 0.157(3) -0.1985(8) 0.4246(7) 0.169 Uiso d R 1 . .
    C C11 0.1883(4) -0.1306(3) 0.56235(11) 0.0901(10) Uani d . 1 . .
    H H11A 0.0735(17) -0.1545(17) 0.5730(2) 0.135 Uiso d R 1 . .
    H H11B 0.221(2) -0.0531(13) 0.5838(3) 0.135 Uiso d R 1 . .
    H H11C 0.265(2) -0.2007(15) 0.5725(2) 0.135 Uiso d R 1 . .
    C C12 0.5762(3) 0.00309(19) 0.40257(9) 0.0557(6) Uani d . 1 . .
    H H12A 0.5494(4) -0.0868(13) 0.40954(15) 0.067 Uiso d R 1 . .
    H H12B 0.6699(14) 0.0260(3) 0.4279(4) 0.067 Uiso d R 1 . .
    C C13 0.6261(3) 0.01977(16) 0.34089(9) 0.0510(6) Uani d . 1 . .
    H H13A 0.535(2) 0.0017(4) 0.3179(5) 0.061 Uiso d R 1 . .
    C C14 0.6788(3) 0.1493(2) 0.32781(11) 0.0585(6) Uani d . 1 . .
    C C15 0.7163(4) 0.2883(2) 0.25156(13) 0.0870(10) Uani d . 1 . .
    H H15A 0.826(2) 0.3111(5) 0.2665(3) 0.104 Uiso d R 1 . .
    H H15B 0.6368(15) 0.3532(13) 0.2641(3) 0.104 Uiso d R 1 . .
    C C16 0.7196(4) 0.2807(2) 0.18966(12) 0.0887(10) Uani d . 1 . .
    H H16A 0.799(2) 0.2184(16) 0.1779(2) 0.133 Uiso d R 1 . .
    H H16B 0.750(2) 0.3614(13) 0.1739(3) 0.133 Uiso d R 1 . .
    H H16C 0.6122(18) 0.2572(17) 0.1757(3) 0.133 Uiso d R 1 . .
    C C17 0.7604(3) -0.0665(2) 0.32388(10) 0.0608(6) Uani d . 1 . .
    C C18 0.8256(3) -0.2666(2) 0.29360(12) 0.0725(8) Uani d . 1 . .
    H H18A 0.9058(14) -0.2830(3) 0.3248(5) 0.087 Uiso d R 1 . .
    H H18B 0.8859(11) -0.2336(6) 0.2598(5) 0.087 Uiso d R 1 . .
    C C19 0.7401(4) -0.3825(2) 0.27835(11) 0.0828(10) Uani d . 1 . .
    H H19A 0.6860(18) -0.4159(10) 0.3119(5) 0.124 Uiso d R 1 . .
    H H19B 0.8182(11) -0.4430(10) 0.2641(7) 0.124 Uiso d R 1 . .
    H H19C 0.6597(18) -0.3651(4) 0.2490(6) 0.124 Uiso d R 1 . .
loop_
    _atom_site_aniso_label
    _atom_site_aniso_U_11
    _atom_site_aniso_U_22
    _atom_site_aniso_U_33
    _atom_site_aniso_U_12
    _atom_site_aniso_U_13
    _atom_site_aniso_U_23
    O1 0.0620(10) 0.0461(7) 0.0511(9) 0.0023(8) -0.0101(7) -0.0076(7)
    O2 0.0976(13) 0.0470(8) 0.0515(9) 0.0008(8) 0.0044(9) 0.0014(6)
    O3 0.0955(13) 0.0472(8) 0.0510(9) 0.0018(9) -0.0093(9) -0.0041(7)
    O4 0.0744(13) 0.0687(10) 0.0811(13) -0.0030(10) 0.0129(9) 0.0232(9)
    O5 0.0809(13) 0.0615(9) 0.1028(14) 0.0083(10) 0.0273(11) 0.0349(9)
    O6 0.0982(15) 0.0526(8) 0.0645(11) -0.0142(9) 0.0074(10) 0.0135(8)
    O7 0.1065(16) 0.0676(10) 0.0814(13) -0.0359(11) 0.0086(12) -0.0092(9)
    O8 0.0630(11) 0.0515(8) 0.0854(12) -0.0037(9) 0.0082(10) -0.0091(8)
    O9 0.0547(12) 0.0826(12) 0.209(3) -0.0130(11) 0.0071(14) -0.0325(14)
    C1 0.0597(15) 0.0464(11) 0.0508(13) -0.0018(12) -0.0106(12) -0.0010(9)
    C2 0.0730(18) 0.0486(12) 0.0504(14) 0.0037(12) 0.0039(12) -0.0024(10)
    C3 0.0764(18) 0.0570(12) 0.0466(14) 0.0017(14) 0.0079(13) 0.0032(10)
    C4 0.0679(17) 0.0551(12) 0.0467(13) -0.0024(13) -0.0017(12) 0.0068(11)
    C5 0.0588(15) 0.0430(10) 0.0452(13) -0.0078(11) -0.0057(11) 0.0016(9)
    C6 0.0759(18) 0.0446(11) 0.0534(14) 0.0025(13) -0.0021(13) 0.0002(10)
    C7 0.087(2) 0.0612(15) 0.110(2) -0.0130(16) -0.0115(17) 0.0115(15)
    C8 0.0827(19) 0.0598(14) 0.0800(19) 0.0081(15) -0.0057(14) 0.0083(13)
    C9 0.0756(19) 0.0581(13) 0.0635(16) 0.0010(14) 0.0195(15) 0.0125(11)
    C10 0.146(4) 0.0824(19) 0.108(3) -0.020(2) 0.013(2) -0.0156(18)
    C11 0.109(2) 0.0972(19) 0.0644(17) 0.015(2) 0.0238(17) 0.0259(15)
    C12 0.0600(15) 0.0517(11) 0.0555(15) -0.0035(13) -0.0012(12) 0.0091(10)
    C13 0.0539(14) 0.0458(11) 0.0534(14) -0.0058(11) 0.0009(11) 0.0032(10)
    C14 0.0595(17) 0.0515(12) 0.0645(16) -0.0050(12) 0.0059(13) 0.0027(11)
    C15 0.113(3) 0.0524(13) 0.096(2) -0.0125(16) 0.026(2) 0.0189(14)
    C16 0.091(2) 0.0784(17) 0.096(2) 0.0061(17) 0.0249(19) 0.0356(16)
    C17 0.0568(17) 0.0571(13) 0.0684(16) -0.0068(13) 0.0037(13) -0.0003(12)
    C18 0.0680(19) 0.0702(15) 0.0794(18) 0.0135(16) 0.0072(15) -0.0077(13)
    C19 0.109(3) 0.0585(14) 0.0807(19) 0.0077(16) -0.0041(17) -0.0091(13)
_geom_special_details
;
All e.s.d.'s (except the e.s.d. in the dihedral angle between two l.s. planes)
are estimated using the full covariance matrix. The cell e.s.d.'s are taken
into account individually in the estimation of e.s.d.'s in distances, angles
and torsion angles; correlations between e.s.d.'s in cell parameters are only
used when they are defined by crystal symmetry. An approximate (isotropic)
treatment of cell e.s.d.'s is used for estimating e.s.d.'s involving l.s.
planes.
;
loop_
    _geom_bond_atom_site_label_1
    _geom_bond_atom_site_label_2
    _geom_bond_site_symmetry_2
    _geom_bond_distance
    _geom_bond_publ_flag
    O1 C1 . 1.398(2) .
    O1 C5 . 1.432(2) .
    O2 C1 . 1.420(2) .
    O2 C6 . 1.429(2) .
    O3 C2 . 1.422(2) .
    O3 C6 . 1.425(2) ?
    O4 C9 . 1.413(3) ?
    O4 C3 . 1.421(2) .
    O5 C9 . 1.418(3) ?
    O5 C4 . 1.423(3) .
    O6 C14 . 1.330(3) .
    O6 C15 . 1.456(2) .
    O7 C14 . 1.196(3) .
    O8 C17 . 1.317(3) .
    O8 C18 . 1.460(3) .
    O9 C17 . 1.187(3) .
    C1 C2 . 1.526(3) .
    C1 H1A . 0.9878 ?
    C2 C3 . 1.523(3) .
    C2 H2A . 1.0091 .
    C3 C4 . 1.537(3) .
    C3 H3A . 1.0200 .
    C4 C5 . 1.518(3) .
    C4 H4A . 0.9713 .
    C5 C12 . 1.522(3) .
    C5 H5A . 1.0065 .
    C6 C7 . 1.494(3) ?
    C6 C8 . 1.513(3) ?
    C7 H7A . 0.9614 ?
    C7 H7B . 0.9614 ?
    C7 H7C . 0.9614 ?
    C8 H8A . 1.0264 ?
    C8 H8B . 1.0264 ?
    C8 H8C . 1.0264 ?
    C9 C11 . 1.510(3) ?
    C9 C10 . 1.511(4) ?
    C10 H10A . 1.0094 ?
    C10 H10B . 1.0094 ?
    C10 H10C . 1.0094 ?
    C11 H11A . 1.0229 ?
    C11 H11B . 1.0229 ?
    C11 H11C . 1.0229 ?
    C12 C13 . 1.535(3) .
    C12 H12A . 1.0171 ?
    C12 H12B . 1.0171 ?
    C13 C14 . 1.509(3) .
    C13 C17 . 1.515(3) .
    C13 H13A . 0.9571 ?
    C15 C16 . 1.474(4) .
    C15 H15A . 1.0130 ?
    C15 H15B . 1.0130 ?
    C16 H16A . 0.9879 ?
    C16 H16B . 0.9879 ?
    C16 H16C . 0.9879 ?
    C18 C19 . 1.494(3) .
    C18 H18A . 1.0133 ?
    C18 H18B . 1.0133 ?
    C19 H19A . 0.9857 ?
    C19 H19B . 0.9857 ?
    C19 H19C . 0.9857 ?
loop_
    _geom_angle_atom_site_label_1
    _geom_angle_atom_site_label_2
    _geom_angle_atom_site_label_3
    _geom_angle_site_symmetry_1
    _geom_angle_site_symmetry_3
    _geom_angle
    _geom_angle_publ_flag
    C1 O1 C5 . . 113.72(15) .
    C1 O2 C6 . . 110.56(16) ?
    C2 O3 C6 . . 106.90(15) ?
    C9 O4 C3 . . 108.33(17) ?
    C9 O5 C4 . . 110.03(18) ?
    C14 O6 C15 . . 117.44(19) ?
    C17 O8 C18 . . 116.12(19) ?
    O1 C1 O2 . . 110.33(18) ?
    O1 C1 C2 . . 115.16(18) .
    O2 C1 C2 . . 103.64(15) ?
    O1 C1 H1A . . 109.2 ?
    O2 C1 H1A . . 109.2 ?
    C2 C1 H1A . . 109.2 ?
    O3 C2 C3 . . 108.38(19) ?
    O3 C2 C1 . . 104.60(18) ?
    C3 C2 C1 . . 114.14(18) .
    O3 C2 H2A . . 109.8 ?
    C3 C2 H2A . . 109.8 ?
    C1 C2 H2A . . 109.8 ?
    O4 C3 C2 . . 107.09(19) ?
    O4 C3 C4 . . 104.26(18) ?
    C2 C3 C4 . . 114.1(2) .
    O4 C3 H3A . . 110.4 ?
    C2 C3 H3A . . 110.4 ?
    C4 C3 H3A . . 110.4 ?
    O5 C4 C5 . . 109.92(18) ?
    O5 C4 C3 . . 104.44(18) ?
    C5 C4 C3 . . 113.11(19) .
    O5 C4 H4A . . 109.7 ?
    C5 C4 H4A . . 109.7 ?
    C3 C4 H4A . . 109.7 ?
    O1 C5 C4 . . 109.26(18) .
    O1 C5 C12 . . 107.79(17) ?
    C4 C5 C12 . . 113.28(17) ?
    O1 C5 H5A . . 108.8 ?
    C4 C5 H5A . . 108.8 ?
    C12 C5 H5A . . 108.8 ?
    O3 C6 O2 . . 105.14(15) ?
    O3 C6 C7 . . 109.3(2) ?
    O2 C6 C7 . . 109.6(2) ?
    O3 C6 C8 . . 111.2(2) ?
    O2 C6 C8 . . 109.00(19) ?
    C7 C6 C8 . . 112.36(18) ?
    C6 C7 H7A . . 109.5 ?
    C6 C7 H7B . . 109.5 ?
    H7A C7 H7B . . 109.5 ?
    C6 C7 H7C . . 109.5 ?
    H7A C7 H7C . . 109.5 ?
    H7B C7 H7C . . 109.5 ?
    C6 C8 H8A . . 109.5 ?
    C6 C8 H8B . . 109.5 ?
    H8A C8 H8B . . 109.5 ?
    C6 C8 H8C . . 109.5 ?
    H8A C8 H8C . . 109.5 ?
    H8B C8 H8C . . 109.5 ?
    O4 C9 O5 . . 106.31(17) ?
    O4 C9 C11 . . 111.6(2) ?
    O5 C9 C11 . . 109.4(2) ?
    O4 C9 C10 . . 108.9(2) ?
    O5 C9 C10 . . 108.8(2) ?
    C11 C9 C10 . . 111.7(2) ?
    C9 C10 H10A . . 109.5 ?
    C9 C10 H10B . . 109.5 ?
    H10A C10 H10B . . 109.5 ?
    C9 C10 H10C . . 109.5 ?
    H10A C10 H10C . . 109.5 ?
    H10B C10 H10C . . 109.5 ?
    C9 C11 H11A . . 109.5 ?
    C9 C11 H11B . . 109.5 ?
    H11A C11 H11B . . 109.5 ?
    C9 C11 H11C . . 109.5 ?
    H11A C11 H11C . . 109.5 ?
    H11B C11 H11C . . 109.5 ?
    C5 C12 C13 . . 112.06(17) ?
    C5 C12 H12A . . 109.2 ?
    C13 C12 H12A . . 109.2 ?
    C5 C12 H12B . . 109.2 ?
    C13 C12 H12B . . 109.2 ?
    H12A C12 H12B . . 107.9 ?
    C14 C13 C17 . . 108.06(19) ?
    C14 C13 C12 . . 112.71(17) ?
    C17 C13 C12 . . 112.42(17) ?
    C14 C13 H13A . . 107.8 ?
    C17 C13 H13A . . 107.8 ?
    C12 C13 H13A . . 107.8 ?
    O7 C14 O6 . . 124.5(2) ?
    O7 C14 C13 . . 126.2(2) ?
    O6 C14 C13 . . 109.2(2) ?
    O6 C15 C16 . . 107.3(2) ?
    O6 C15 H15A . . 110.2 ?
    C16 C15 H15A . . 110.2 ?
    O6 C15 H15B . . 110.2 ?
    C16 C15 H15B . . 110.2 ?
    H15A C15 H15B . . 108.5 ?
    C15 C16 H16A . . 109.5 ?
    C15 C16 H16B . . 109.5 ?
    H16A C16 H16B . . 109.5 ?
    C15 C16 H16C . . 109.5 ?
    H16A C16 H16C . . 109.5 ?
    H16B C16 H16C . . 109.5 ?
    O9 C17 O8 . . 123.5(2) ?
    O9 C17 C13 . . 124.7(2) ?
    O8 C17 C13 . . 111.8(2) ?
    O8 C18 C19 . . 108.2(2) ?
    O8 C18 H18A . . 110.1 ?
    C19 C18 H18A . . 110.1 ?
    O8 C18 H18B . . 110.1 ?
    C19 C18 H18B . . 110.1 ?
    H18A C18 H18B . . 108.4 ?
    C18 C19 H19A . . 109.5 ?
    C18 C19 H19B . . 109.5 ?
    H19A C19 H19B . . 109.5 ?
    C18 C19 H19C . . 109.5 ?
    H19A C19 H19C . . 109.5 ?
    H19B C19 H19C . . 109.5 ?
loop_
    _geom_torsion_atom_site_label_1
    _geom_torsion_atom_site_label_2
    _geom_torsion_atom_site_label_3
    _geom_torsion_atom_site_label_4
    _geom_torsion_site_symmetry_1
    _geom_torsion_site_symmetry_2
    _geom_torsion_site_symmetry_3
    _geom_torsion_site_symmetry_4
    _geom_torsion
    _geom_torsion_publ_flag
    C5 O1 C1 O2 . . . . 78.7(2) ?
    C5 O1 C1 C2 . . . . -38.2(2) .
    C6 O2 C1 O1 . . . . -122.13(19) ?
    C6 O2 C1 C2 . . . . 1.7(3) ?
    C6 O3 C2 C3 . . . . 152.18(19) ?
    C6 O3 C2 C1 . . . . 30.0(2) ?
    O1 C1 C2 O3 . . . . 101.3(2) ?
    O2 C1 C2 O3 . . . . -19.2(2) ?
    O1 C1 C2 C3 . . . . -16.9(3) .
    O2 C1 C2 C3 . . . . -137.5(2) ?
    C9 O4 C3 C2 . . . . 145.74(19) ?
    C9 O4 C3 C4 . . . . 24.4(2) ?
    O3 C2 C3 O4 . . . . 169.21(18) ?
    C1 C2 C3 O4 . . . . -74.7(3) ?
    O3 C2 C3 C4 . . . . -76.0(2) ?
    C1 C2 C3 C4 . . . . 40.2(3) .
    C9 O5 C4 C5 . . . . -123.7(2) ?
    C9 O5 C4 C3 . . . . -2.1(3) ?
    O4 C3 C4 O5 . . . . -13.5(2) ?
    C2 C3 C4 O5 . . . . -129.97(19) ?
    O4 C3 C4 C5 . . . . 106.0(2) ?
    C2 C3 C4 C5 . . . . -10.5(3) .
    C1 O1 C5 C4 . . . . 69.3(2) .
    C1 O1 C5 C12 . . . . -167.25(15) ?
    O5 C4 C5 O1 . . . . 74.9(2) ?
    C3 C4 C5 O1 . . . . -41.4(2) .
    O5 C4 C5 C12 . . . . -45.3(3) ?
    C3 C4 C5 C12 . . . . -161.60(18) ?
    C2 O3 C6 O2 . . . . -29.2(3) ?
    C2 O3 C6 C7 . . . . -146.7(2) ?
    C2 O3 C6 C8 . . . . 88.7(2) ?
    C1 O2 C6 O3 . . . . 16.5(3) ?
    C1 O2 C6 C7 . . . . 133.8(2) ?
    C1 O2 C6 C8 . . . . -102.8(2) ?
    C3 O4 C9 O5 . . . . -26.3(2) ?
    C3 O4 C9 C11 . . . . 93.0(3) ?
    C3 O4 C9 C10 . . . . -143.3(2) ?
    C4 O5 C9 O4 . . . . 17.1(3) ?
    C4 O5 C9 C11 . . . . -103.5(2) ?
    C4 O5 C9 C10 . . . . 134.2(2) ?
    O1 C5 C12 C13 . . . . 51.9(2) ?
    C4 C5 C12 C13 . . . . 172.91(19) ?
    C5 C12 C13 C14 . . . . 62.8(2) ?
    C5 C12 C13 C17 . . . . -174.81(18) ?
    C15 O6 C14 O7 . . . . 0.4(4) ?
    C15 O6 C14 C13 . . . . -179.3(2) ?
    C17 C13 C14 O7 . . . . -104.0(3) ?
    C12 C13 C14 O7 . . . . 20.9(4) ?
    C17 C13 C14 O6 . . . . 75.7(3) ?
    C12 C13 C14 O6 . . . . -159.4(2) ?
    C14 O6 C15 C16 . . . . 171.0(2) ?
    C18 O8 C17 O9 . . . . -0.5(4) ?
    C18 O8 C17 C13 . . . . 177.98(19) ?
    C14 C13 C17 O9 . . . . 23.8(3) ?
    C12 C13 C17 O9 . . . . -101.2(3) ?
    C14 C13 C17 O8 . . . . -154.6(2) ?
    C12 C13 C17 O8 . . . . 80.4(2) ?
    C17 O8 C18 C19 . . . . -175.6(2) ?
loop_
    _geom_hbond_atom_site_label_D
    _geom_hbond_atom_site_label_H
    _geom_hbond_atom_site_label_A
    _geom_hbond_site_symmetry_A
    _geom_hbond_distance_DH
    _geom_hbond_distance_HA
    _geom_hbond_distance_DA
    _geom_hbond_angle_DHA
    _geom_hbond_publ_flag
    C1 H1A O9 1_455 0.98 2.43 3.381(3) 163 y
    C5 H5A O7 . 1.01 2.59 3.185(3) 117 y
    C8 H8B O7 1_455 1.03 2.56 3.577(3) 169 y
    C12 H12A O5 . 1.02 2.42 2.811(3) 102 y
    C13 H13A O1 . 0.96 2.43 2.814(3) 103 y
    C16 H16B O1 4_655 0.99 2.51 3.422(3) 153 y
