# Supplementary material for: 6-[Bis(ethoxycarbonyl)methyl]-6-deoxy-1,2;3,4-di-O-isopropyl­idene-d-galacto­pyran­ose
Source: Acta Crystallogr Sect E Struct Rep Online. 2010 Nov 17;66(Pt 12):o3217–8. doi: 10.1107/S1600536810046921 (PMC3011695; doi:10.1107/S1600536810046921)
Supplement: Supplementary file 2 [file e-66-o3217-Isup2.hkl]

# 
# h,k,l, Fc-squared, Fo-squared, sigma(Fo-squared) and status flag 
# 
data_I
_shelx_title ' 1         P 21 21 21   R =  New: P212121' 
_shelx_refln_list_code          4 
_shelx_F_calc_maximum      241.98 
_exptl_crystal_F_000       863.91 
_reflns_d_resolution_high  0.8407 
 
loop_ 
 _symmetry_equiv_pos_as_xyz 
 'x, y, z' 
 '-x+1/2, -y, z+1/2' 
 'x+1/2, -y+1/2, -z' 
 '-x, y+1/2, -z+1/2' 
 
_cell_length_a     8.3287 
_cell_length_b    10.8895 
_cell_length_c    23.7706 
_cell_angle_alpha  90.000 
_cell_angle_beta   90.000 
_cell_angle_gamma  90.000 
 
_shelx_F_squared_multiplier     1.000 
 
loop_ 
 _refln_index_h 
 _refln_index_k 
 _refln_index_l 
 _refln_F_squared_calc 
 _refln_F_squared_meas 
 _refln_F_squared_sigma 
 _refln_observed_status 
   2   0   0    58555.76    59126.35   7979.03 o 
   4   0   0      568.71      588.14     19.54 o 
   6   0   0        1.61        1.26      4.77 o 
   8   0   0       84.12      128.38     15.58 o 
   1   1   0     1734.57     1742.64     42.10 o 
   2   1   0     5723.12     5879.86    228.75 o 
   3   1   0      276.64      283.87      6.55 o 
   4   1   0     2391.70     2454.48     87.79 o 
   5   1   0      274.44      270.15     12.89 o 
   6   1   0      116.22       96.74     11.73 o 
   7   1   0       93.53       89.03      9.49 o 
   8   1   0        3.04       23.93     17.70 o 
   9   1   0        7.11        5.86      3.16 o 
   0   2   0      129.66      125.32      8.83 o 
   1   2   0     2757.46     2703.66     86.53 o 
   2   2   0    14376.40    15305.62   1037.73 o 
   3   2   0      294.48      282.28      8.44 o 
   4   2   0     3767.53     3829.92    164.94 o 
   5   2   0       54.33       52.24      3.03 o 
   6   2   0      248.11      227.18     20.41 o 
   7   2   0      136.97      132.86     12.21 o 
   8   2   0       20.63       21.54      4.38 o 
   9   2   0        0.04        0.00      2.33 o 
   1   3   0       33.47       33.93      1.87 o 
   2   3   0      916.21      823.55     24.43 o 
   3   3   0     1544.24     1543.58     45.66 o 
   4   3   0      998.17      891.59     45.29 o 
   5   3   0        0.50        0.35      1.32 o 
   6   3   0      232.52      251.56     22.16 o 
   7   3   0       42.67       50.07      9.54 o 
   8   3   0        3.86        5.83      4.47 o 
   9   3   0        8.21        4.01      4.31 o 
   0   4   0      616.42      561.24     24.43 o 
   1   4   0     1082.33     1007.74     36.85 o 
   2   4   0      261.47      247.09      9.22 o 
   3   4   0        2.67        2.15      1.01 o 
   4   4   0      206.51      215.57      7.85 o 
   5   4   0       20.78       23.26      3.30 o 
   6   4   0      272.54      283.66     24.46 o 
   7   4   0      145.57      131.85     15.55 o 
   8   4   0       80.15       44.81     50.70 o 
   9   4   0       11.05       22.55     26.23 o 
   1   5   0     3727.55     3636.66    155.90 o 
   2   5   0       17.68       18.71      2.21 o 
   3   5   0      345.32      352.90     12.34 o 
   4   5   0      180.03      178.51      9.21 o 
   5   5   0        0.02        0.33      2.51 o 
   6   5   0        2.64        0.34      2.51 o 
   7   5   0       26.37       31.38     11.38 o 
   8   5   0       44.63       35.04     28.71 o 
   9   5   0       14.61       49.46     10.46 o 
   0   6   0      144.57      139.69      7.38 o 
   1   6   0      314.73      317.96      8.75 o 
   2   6   0      166.76      163.15      6.17 o 
   3   6   0       20.06       16.18      2.10 o 
   4   6   0      210.51      193.33     14.24 o 
   5   6   0      105.30      104.08      8.21 o 
   6   6   0       10.54        4.03      5.73 o 
   7   6   0        0.01        2.93      8.70 o 
   8   6   0        0.15        1.12      2.08 o 
   1   7   0      299.50      275.53     10.88 o 
   2   7   0       85.04      106.62      9.82 o 
   3   7   0       56.14       56.21      4.88 o 
   4   7   0      114.61      100.80     13.15 o 
   5   7   0      148.17      150.93     20.99 o 
   6   7   0       87.35      115.48     30.06 o 
   7   7   0       37.00       58.68     10.88 o 
   8   7   0        0.24        0.35      1.67 o 
   0   8   0      199.17      234.79     20.96 o 
   1   8   0      101.28      106.72      6.78 o 
   2   8   0        2.44        5.57      2.13 o 
   3   8   0      202.00      189.92     14.63 o 
   4   8   0       42.13       49.01      6.53 o 
   5   8   0        2.48        3.15      2.21 o 
   6   8   0        7.34        8.95      5.19 o 
   7   8   0       16.70       14.98      6.61 o 
   1   9   0      334.05      335.38     20.57 o 
   2   9   0       86.94       95.88      7.44 o 
   3   9   0       88.22       88.28      6.94 o 
   4   9   0       14.29       16.99      4.50 o 
   5   9   0        3.69        4.34      2.99 o 
   6   9   0        8.54       10.38      5.52 o 
   7   9   0        1.72        3.01      3.51 o 
   0  10   0        7.91       11.71      3.18 o 
   1  10   0        9.23        8.95      3.54 o 
   2  10   0       59.60       62.65      7.43 o 
   3  10   0       53.39       48.10      6.38 o 
   4  10   0        0.24        1.86      2.47 o 
   5  10   0       10.58       14.89      3.68 o 
   6  10   0       31.32       43.27      7.53 o 
   1  11   0       16.09       20.93      3.15 o 
   2  11   0        0.38        0.94      1.68 o 
   3  11   0       11.30       13.03      3.53 o 
   4  11   0        5.21        9.37      1.88 o 
   5  11   0        3.07        5.35      2.18 o 
   0  12   0       42.14       49.22      7.53 o 
   1  12   0        0.09        0.00      1.77 o 
   2  12   0       20.87       20.56      4.31 o 
   3  12   0        1.54        1.15      1.32 o 
   2   0   1     6588.20     6614.47    302.81 o 
   3   0   1     2344.27     2241.90     68.56 o 
   4   0   1     1452.74     1414.35     42.48 o 
   5   0   1      585.17      561.71     22.06 o 
   6   0   1      599.58      578.56     35.96 o 
   7   0   1        3.87       12.06      4.35 o 
   8   0   1       66.50       77.06     12.34 o 
   9   0   1        1.81        2.13      3.53 o 
  -9   1   1       14.99       15.69      5.09 o 
  -8   1   1       41.14       47.29     10.21 o 
  -7   1   1        1.16        4.01      4.24 o 
  -6   1   1       46.50       48.31      6.27 o 
  -5   1   1       78.74       75.62      3.65 o 
  -4   1   1      231.51      226.76      6.61 o 
  -3   1   1       45.14       43.13      1.73 o 
  -2   1   1      560.05      582.87     13.68 o 
  -1   1   1     2984.17     2970.19     96.72 o 
   1   1   1     2994.83     2917.80     89.02 o 
   2   1   1      569.81      586.45     12.83 o 
   3   1   1       42.82       40.95      2.03 o 
   4   1   1      233.81      221.68      5.50 o 
   5   1   1       75.73       71.90      4.28 o 
   6   1   1       46.07       40.98      4.11 o 
   7   1   1        1.18        3.77      4.54 o 
   8   1   1       41.22       63.34     10.37 o 
   9   1   1       15.11       11.98      5.44 o 
  -9   2   1       13.84        3.47      6.15 o 
  -8   2   1       24.31       25.00      7.01 o 
  -7   2   1       44.70       48.22     11.13 o 
  -6   2   1      211.24      229.94     19.77 o 
  -5   2   1       20.41       18.99      1.88 o 
  -4   2   1     2298.57     2087.03    105.70 o 
  -3   2   1      389.91      376.37     11.15 o 
  -2   2   1     2639.28     2656.10     93.31 o 
  -1   2   1     1798.76     1685.00     49.30 o 
   0   2   1      450.07      354.78     13.18 o 
   1   2   1     1812.94     1724.69     46.51 o 
   2   2   1     2636.10     2706.97     82.24 o 
   3   2   1      392.17      380.58      8.98 o 
   4   2   1     2303.30     2309.68     77.95 o 
   5   2   1       21.11       19.05      1.93 o 
   6   2   1      214.26      238.79     15.00 o 
   7   2   1       44.59       43.86      7.66 o 
   8   2   1       24.54       24.17      7.29 o 
   9   2   1       13.63       11.20      4.39 o 
  -9   3   1       10.52       18.90     21.97 o 
  -8   3   1       39.54       37.74      6.92 o 
  -7   3   1       64.30       70.01      9.47 o 
  -6   3   1       37.64       42.12      6.54 o 
  -5   3   1      220.10      209.67     13.15 o 
  -4   3   1      702.18      697.75     36.22 o 
  -3   3   1       65.55       65.46      1.61 o 
  -2   3   1     1915.14     1913.68     56.44 o 
  -1   3   1     5639.97     5569.97    239.43 o 
   0   3   1      559.88      472.97     15.84 o 
   1   3   1     5666.71     5486.72    236.91 o 
   2   3   1     1906.68     1903.22     59.67 o 
   3   3   1       65.87       60.02      2.59 o 
   4   3   1      696.04      773.77     22.68 o 
   5   3   1      219.78      224.59     10.56 o 
   6   3   1       37.58       37.01      5.83 o 
   7   3   1       64.76       73.02      8.42 o 
   8   3   1       38.93       50.85      6.45 o 
   9   3   1       10.63        6.96      8.49 o 
  -9   4   1       14.26       50.38      8.12 o 
  -8   4   1       18.13        5.75     10.67 o 
  -7   4   1        4.90        2.26      3.59 o 
  -6   4   1       95.09       80.84     11.32 o 
  -5   4   1      133.69      138.54     13.78 o 
  -4   4   1     1223.43     1277.24     49.53 o 
  -3   4   1      734.94      740.17     24.72 o 
  -2   4   1      570.75      556.91     14.87 o 
  -1   4   1     1119.30     1088.95     33.78 o 
   0   4   1       74.44       65.75      1.86 o 
   1   4   1     1116.66     1053.03     42.54 o 
   2   4   1      576.18      583.80     26.56 o 
   3   4   1      734.89      734.62     24.89 o 
   4   4   1     1232.37     1321.25     41.51 o 
   5   4   1      134.01      158.54     28.91 o 
   6   4   1       94.25       80.24     11.26 o 
   7   4   1        5.02        3.81      3.45 o 
   8   4   1       18.10        9.80     10.80 o 
   9   4   1       14.56       18.24     10.71 o 
  -9   5   1        1.88        2.51      6.02 o 
  -8   5   1        2.07        0.93      2.59 o 
  -7   5   1       66.71       86.41     27.71 o 
  -6   5   1       13.26        8.40      2.85 o 
  -5   5   1      639.57      523.27     75.94 o 
  -4   5   1       48.90       55.85      5.03 o 
  -3   5   1      407.36      413.25     19.48 o 
  -2   5   1      737.33      758.73     23.88 o 
  -1   5   1      756.03      757.93     30.19 o 
   0   5   1       38.93       40.60      1.49 o 
   1   5   1      756.63      846.16     54.84 o 
   2   5   1      745.29      746.24     27.25 o 
   3   5   1      406.23      415.87     15.35 o 
   4   5   1       48.99       52.70      5.00 o 
   5   5   1      639.39      563.33     56.28 o 
   6   5   1       12.93       15.86      5.23 o 
   7   5   1       67.07       73.09     26.04 o 
   8   5   1        2.07        0.15      2.16 o 
   9   5   1        1.84        5.35      4.52 o 
  -8   6   1        0.14        1.17      6.86 o 
  -7   6   1        1.23        0.00      7.95 o 
  -6   6   1       65.07       84.56     27.21 o 
  -5   6   1       21.16       20.43      5.86 o 
  -4   6   1       25.39       26.02      5.63 o 
  -3   6   1      109.26      110.41      5.88 o 
  -2   6   1     2382.13     2447.00    103.14 o 
  -1   6   1      213.17      223.95      9.91 o 
   0   6   1      861.90      801.85     28.19 o 
   1   6   1      214.56      237.23      6.95 o 
   2   6   1     2372.56     2472.46    102.42 o 
   3   6   1      110.54      110.11      4.93 o 
   4   6   1       24.97       23.98      4.35 o 
   5   6   1       21.34       21.72      4.95 o 
   6   6   1       64.86       81.05     26.12 o 
   7   6   1        1.28        2.26      7.03 o 
   8   6   1        0.15        0.00      2.34 o 
  -8   7   1        2.43       14.14      3.60 o 
  -7   7   1        6.11        7.45      8.87 o 
  -6   7   1      100.41      121.53     30.15 o 
  -5   7   1        7.90        8.02      3.97 o 
  -4   7   1       63.42       62.74     11.93 o 
  -3   7   1      151.15      165.78     11.98 o 
  -2   7   1      454.50      491.20     20.51 o 
  -1   7   1      299.49      314.13     11.45 o 
   0   7   1      165.09      162.43      7.24 o 
   1   7   1      296.26      297.56     12.17 o 
   2   7   1      453.74      457.53     17.49 o 
   3   7   1      151.17      153.67     15.46 o 
   4   7   1       64.32       66.30      8.04 o 
   5   7   1        7.96        8.40      4.07 o 
   6   7   1      100.17      108.88     25.96 o 
   7   7   1        6.13        9.29      8.45 o 
   8   7   1        2.36        5.04      9.37 o 
  -7   8   1        0.13        3.18      6.19 o 
  -6   8   1       30.91       40.42     14.14 o 
  -5   8   1       87.90      100.36     31.53 o 
  -4   8   1       38.03       42.88      7.38 o 
  -3   8   1      182.41      180.29     17.94 o 
  -2   8   1      649.59      658.58     35.31 o 
  -1   8   1      150.99      148.41      7.39 o 
   0   8   1       97.68      105.62      6.72 o 
   1   8   1      150.16      146.08     10.15 o 
   2   8   1      650.60      658.56     32.34 o 
   3   8   1      182.32      165.21     11.38 o 
   4   8   1       38.17       42.75      7.00 o 
   5   8   1       88.46       86.43     10.80 o 
   6   8   1       31.46       43.86     13.64 o 
   7   8   1        0.15        4.52      3.01 o 
  -7   9   1        1.20        0.42      2.84 o 
  -6   9   1        7.12       11.05      6.28 o 
  -5   9   1       19.78       27.25      5.49 o 
  -4   9   1       69.03       76.64      6.78 o 
  -3   9   1      145.44      143.75     10.35 o 
  -2   9   1       68.03       67.09      6.23 o 
  -1   9   1       54.87       52.19      6.65 o 
   0   9   1        1.92        2.90      1.96 o 
   1   9   1       54.83       54.86      6.36 o 
   2   9   1       68.36       64.36      7.36 o 
   3   9   1      147.06      139.86      9.26 o 
   4   9   1       69.23       73.11      8.23 o 
   5   9   1       19.70       26.30      4.52 o 
   6   9   1        7.13        8.62      3.26 o 
   7   9   1        1.14        0.33      2.51 o 
  -6  10   1        3.86        5.52      3.93 o 
  -5  10   1       10.66        8.28      3.01 o 
  -4  10   1       11.53       10.53      2.77 o 
  -3  10   1        9.35        8.87      3.61 o 
  -2  10   1      175.50      184.67     13.94 o 
  -1  10   1      122.60      133.28     11.11 o 
   0  10   1       33.02       32.47      3.34 o 
   1  10   1      122.89      131.90     10.79 o 
   2  10   1      175.52      178.52     13.61 o 
   3  10   1        9.44       10.38      3.59 o 
   4  10   1       11.51       11.76      2.43 o 
   5  10   1       10.77       10.88      4.94 o 
   6  10   1        3.97        6.11      3.60 o 
  -5  11   1       11.04       14.23      2.93 o 
  -4  11   1        0.53        1.19      2.12 o 
  -3  11   1       17.94       14.34      3.81 o 
  -2  11   1       15.13       18.53      3.10 o 
  -1  11   1       72.95       70.03      4.76 o 
   0  11   1       39.82       41.01      5.40 o 
   1  11   1       72.67       72.88      4.58 o 
   2  11   1       15.25       18.94      3.11 o 
   3  11   1       18.40       16.91      3.67 o 
   4  11   1        0.49        1.26      1.57 o 
   5  11   1       11.24       17.57      4.69 o 
  -3  12   1        3.09        3.37      1.24 o 
  -2  12   1        5.90        5.16      1.90 o 
  -1  12   1       10.88       12.05      3.19 o 
   0  12   1        0.02        1.24      2.00 o 
   1  12   1       11.06       12.36      3.15 o 
   2  12   1        5.98        5.10      2.42 o 
   3  12   1        3.11        2.81      1.85 o 
   2   0   2     3278.93     3373.65    124.71 o 
   3   0   2       18.66       16.89      1.64 o 
   4   0   2     1535.74     1594.54     45.94 o 
   5   0   2        9.84       10.05      1.45 o 
   6   0   2       27.09       34.49      7.09 o 
   7   0   2      105.00      116.24     11.33 o 
   8   0   2        1.98        1.20      3.87 o 
   9   0   2        1.92        1.80      3.44 o 
  -9   1   2        8.91       10.98      4.22 o 
  -8   1   2        5.47        3.58      4.50 o 
  -7   1   2       62.36       63.02      8.58 o 
  -6   1   2       24.68       26.05      5.76 o 
  -5   1   2      641.08      617.45     34.99 o 
  -4   1   2      435.79      443.35     15.19 o 
  -3   1   2     1848.61     1885.68     55.12 o 
  -2   1   2     2605.65     2694.61     89.46 o 
  -1   1   2    12774.49    13018.41    782.77 o 
   1   1   2    12769.63    13195.54    793.03 o 
   2   1   2     2593.27     2588.50     86.78 o 
   3   1   2     1847.93     1898.96     65.29 o 
   4   1   2      437.94      447.34     12.85 o 
   5   1   2      641.63      637.12     23.97 o 
   6   1   2       24.24       22.09      3.22 o 
   7   1   2       61.67       62.27     10.92 o 
   8   1   2        5.51        4.89      4.56 o 
   9   1   2        8.98        6.95      6.78 o 
  -9   2   2        7.73        9.29      6.95 o 
  -8   2   2       34.93       28.68      5.23 o 
  -7   2   2      245.43      260.56     24.04 o 
  -6   2   2      189.31      208.26     18.13 o 
  -5   2   2      113.08      108.03      5.88 o 
  -4   2   2      203.40      198.72      8.12 o 
  -3   2   2       98.97       99.89      3.64 o 
  -2   2   2     1507.86     1523.45     47.26 o 
  -1   2   2      274.81      251.35      5.92 o 
   0   2   2     8474.51     8482.92    414.51 o 
   1   2   2      279.15      257.10      9.07 o 
   2   2   2     1502.09     1494.57     37.88 o 
   3   2   2      100.46       98.27      2.93 o 
   4   2   2      206.33      202.18      6.18 o 
   5   2   2      112.29      115.08      5.22 o 
   6   2   2      189.40      210.03     26.66 o 
   7   2   2      244.97      262.21     24.96 o 
   8   2   2       35.18       34.57      8.31 o 
   9   2   2        7.66        3.21      7.03 o 
  -9   3   2       12.84       24.60      9.29 o 
  -8   3   2       15.53        3.88      7.57 o 
  -7   3   2      179.26      187.25     14.36 o 
  -6   3   2      143.42      143.76     14.58 o 
  -5   3   2      116.70      125.66     12.78 o 
  -4   3   2      368.41      344.70     20.43 o 
  -3   3   2      592.51      579.90     17.19 o 
  -2   3   2      222.36      204.12      5.64 o 
  -1   3   2      354.69      348.29      8.09 o 
   0   3   2      215.01      214.17      8.16 o 
   1   3   2      354.47      340.72     13.77 o 
   2   3   2      222.52      213.47      7.20 o 
   3   3   2      588.07      571.75     20.83 o 
   4   3   2      365.54      384.00     11.35 o 
   5   3   2      115.40      112.52      8.46 o 
   6   3   2      144.23      135.63     12.94 o 
   7   3   2      177.78      186.24     20.53 o 
   8   3   2       15.80       17.92      3.66 o 
   9   3   2       12.70        7.90      7.28 o 
  -9   4   2       12.18       47.28     12.47 o 
  -8   4   2       18.06       25.94     10.29 o 
  -7   4   2       46.42       36.84     31.85 o 
  -6   4   2       53.67       56.13      8.54 o 
  -5   4   2      136.05      139.88      8.44 o 
  -4   4   2       60.95       57.01      3.09 o 
  -3   4   2     1124.09     1072.78     34.14 o 
  -2   4   2      313.44      303.69      9.34 o 
  -1   4   2       71.34       70.02      2.82 o 
   0   4   2      319.32      321.39      7.36 o 
   1   4   2       72.99       70.36      2.78 o 
   2   4   2      312.37      315.21     15.72 o 
   3   4   2     1120.20     1133.19     40.39 o 
   4   4   2       61.98       61.21      3.66 o 
   5   4   2      136.77      142.26     16.19 o 
   6   4   2       53.60       51.39      7.22 o 
   7   4   2       46.31       48.25      6.10 o 
   8   4   2       18.42        9.52     15.44 o 
   9   4   2       12.05       22.59      9.12 o 
  -9   5   2       14.38       61.76     11.21 o 
  -8   5   2       38.58       48.21     19.08 o 
  -7   5   2       68.90       96.54     28.89 o 
  -6   5   2       22.92        8.83     11.34 o 
  -5   5   2       58.55       59.54      7.24 o 
  -4   5   2       48.70       41.70      4.33 o 
  -3   5   2     1872.77     1895.34     76.61 o 
  -2   5   2      333.39      329.54     10.51 o 
  -1   5   2     1337.55     1312.69     38.43 o 
   0   5   2     1595.53     1595.33     45.45 o 
   1   5   2     1344.27     1383.00     54.42 o 
   2   5   2      332.19      329.42     13.38 o 
   3   5   2     1871.94     1997.74     77.10 o 
   4   5   2       49.38       45.99      4.82 o 
   5   5   2       59.08       49.60      4.04 o 
   6   5   2       23.26       20.65      5.09 o 
   7   5   2       68.16       83.14     23.95 o 
   8   5   2       38.99       51.56     15.15 o 
   9   5   2       14.11       21.42      6.78 o 
  -8   6   2       10.60       17.74      8.20 o 
  -7   6   2       18.70       25.36      9.96 o 
  -6   6   2      223.06      262.24     54.51 o 
  -5   6   2      150.55      137.00     22.90 o 
  -4   6   2      260.79      215.81     25.44 o 
  -3   6   2      327.34      315.75     12.02 o 
  -2   6   2       91.32       98.87      5.03 o 
  -1   6   2      738.00      727.23     33.39 o 
   0   6   2      281.90      256.59      9.22 o 
   1   6   2      740.61      750.16     27.04 o 
   2   6   2       90.67      103.53      4.65 o 
   3   6   2      329.95      311.56     23.82 o 
   4   6   2      259.89      230.59     11.77 o 
   5   6   2      150.24      143.36     13.87 o 
   6   6   2      223.50      254.11     44.78 o 
   7   6   2       18.69       26.19      8.54 o 
   8   6   2       10.60       41.76      9.79 o 
  -8   7   2        5.46       21.00      8.20 o 
  -7   7   2       12.17       16.23     10.54 o 
  -6   7   2       79.27       95.63     17.58 o 
  -5   7   2        9.38       11.42      4.37 o 
  -4   7   2      224.59      195.12     25.89 o 
  -3   7   2       82.53       94.54     10.72 o 
  -2   7   2      223.53      253.66     19.42 o 
  -1   7   2      120.52      147.54     15.82 o 
   0   7   2       11.35       12.21      2.62 o 
   1   7   2      120.83      124.10      5.71 o 
   2   7   2      222.07      222.24      9.21 o 
   3   7   2       82.25       81.41      6.70 o 
   4   7   2      226.06      207.03     15.67 o 
   5   7   2        9.17        8.18      4.03 o 
   6   7   2       80.27       94.62     14.74 o 
   7   7   2       12.04       15.48      8.62 o 
   8   7   2        5.60       19.75      5.69 o 
  -7   8   2       14.83       16.32     11.88 o 
  -6   8   2       24.99       35.48     13.31 o 
  -5   8   2       53.86       54.75      9.88 o 
  -4   8   2       50.44       61.89      8.41 o 
  -3   8   2      349.48      385.32     28.97 o 
  -2   8   2      153.51      151.98     12.12 o 
  -1   8   2      114.94      105.05      6.73 o 
   0   8   2       18.60       23.21      4.01 o 
   1   8   2      115.26      108.70      7.95 o 
   2   8   2      154.85      135.48      6.94 o 
   3   8   2      348.69      344.13     17.90 o 
   4   8   2       49.69       50.00      5.03 o 
   5   8   2       54.10       48.64     13.27 o 
   6   8   2       24.93       33.31     10.21 o 
   7   8   2       14.97       51.63      8.87 o 
  -7   9   2        6.92        6.78      2.59 o 
  -6   9   2       17.37       21.67      8.20 o 
  -5   9   2       11.75       11.26      3.41 o 
  -4   9   2       71.08       75.21      6.86 o 
  -3   9   2       23.02       17.23      3.07 o 
  -2   9   2      246.05      247.51     17.46 o 
  -1   9   2      246.26      259.19     14.30 o 
   0   9   2       38.17       50.99      6.20 o 
   1   9   2      246.58      254.65     16.38 o 
   2   9   2      245.30      235.92     16.06 o 
   3   9   2       23.28       18.56      4.24 o 
   4   9   2       70.45       71.84      6.36 o 
   5   9   2       11.40       10.54      3.85 o 
   6   9   2       17.66       21.09      6.86 o 
   7   9   2        6.71        6.19      2.18 o 
  -6  10   2       24.22       31.72      6.53 o 
  -5  10   2        7.17        6.00      1.75 o 
  -4  10   2        1.64        1.91      1.92 o 
  -3  10   2       85.95       95.96      9.31 o 
  -2  10   2       59.89       69.52      7.78 o 
  -1  10   2       75.48       76.72      8.29 o 
   0  10   2      194.31      203.13     11.35 o 
   1  10   2       75.34       75.18      6.26 o 
   2  10   2       59.57       62.37      7.49 o 
   3  10   2       86.85       87.21      5.79 o 
   4  10   2        1.48        0.90      2.10 o 
   5  10   2        7.39        7.20      4.18 o 
   6  10   2       24.07       31.64      3.85 o 
  -5  11   2       11.72       15.65      4.69 o 
  -4  11   2        8.02       13.69      3.22 o 
  -3  11   2       10.00       11.63      3.58 o 
  -2  11   2       10.54       14.09      2.82 o 
  -1  11   2       54.76       55.86      4.06 o 
   0  11   2        3.75        2.24      2.35 o 
   1  11   2       54.89       54.90      4.47 o 
   2  11   2       10.44       13.69      2.58 o 
   3  11   2       10.20       12.39      2.33 o 
   4  11   2        8.17       10.02      3.14 o 
   5  11   2       11.89       17.15      4.77 o 
  -3  12   2        3.44        2.96      1.21 o 
  -2  12   2       13.60       15.91      4.14 o 
  -1  12   2        1.30        1.50      2.06 o 
   0  12   2        0.26        0.56      1.11 o 
   1  12   2        1.31        1.38      2.03 o 
   2  12   2       13.92       11.64      2.31 o 
   3  12   2        3.27        1.76      1.76 o 
   1   0   3       42.67       43.83      1.95 o 
   2   0   3      101.20      104.15      2.87 o 
   3   0   3      576.20      548.73     13.32 o 
   4   0   3       60.09       58.01      2.55 o 
   5   0   3      517.22      497.56     16.99 o 
   6   0   3       10.04       15.66      3.33 o 
   7   0   3        5.32        6.48      4.72 o 
   8   0   3       31.87       22.31      6.94 o 
   9   0   3        9.53       10.63      5.27 o 
  -9   1   3        3.90        6.78      5.52 o 
  -8   1   3        4.61        5.17      4.36 o 
  -7   1   3      140.01      144.78     16.29 o 
  -6   1   3      229.80      253.19     20.34 o 
  -5   1   3      418.92      399.60     16.17 o 
  -4   1   3      339.11      333.46     13.56 o 
  -3   1   3      320.53      316.78      8.95 o 
  -2   1   3      185.26      199.91      5.16 o 
  -1   1   3     9112.82     8997.44    476.32 o 
   0   1   3     1947.67     1994.88     58.19 o 
   1   1   3     9099.96     9236.00    487.81 o 
   2   1   3      182.48      178.36      4.75 o 
   3   1   3      319.33      315.89      9.21 o 
   4   1   3      341.19      352.35      8.90 o 
   5   1   3      420.96      431.93     13.02 o 
   6   1   3      230.67      238.06     21.05 o 
   7   1   3      140.04      155.33     17.72 o 
   8   1   3        4.47        5.08      4.59 o 
   9   1   3        3.90       16.63     10.50 o 
  -9   2   3        6.34        4.02      7.28 o 
  -8   2   3      105.89      108.22     26.05 o 
  -7   2   3       16.42       17.16      5.16 o 
  -6   2   3      165.00      149.47     12.14 o 
  -5   2   3       89.66       98.55      5.90 o 
  -4   2   3      165.03      167.49      8.47 o 
  -3   2   3     2847.39     2744.03    115.83 o 
  -2   2   3        4.37        5.74      1.09 o 
  -1   2   3     3657.71     3695.89    144.29 o 
   0   2   3       94.86       83.06      2.85 o 
   1   2   3     3687.99     3711.27    155.08 o 
   2   2   3        3.39        3.99      0.67 o 
   3   2   3     2843.22     2928.08    112.51 o 
   4   2   3      163.67      171.30      6.70 o 
   5   2   3       88.97      103.29      6.00 o 
   6   2   3      164.25      151.02     13.16 o 
   7   2   3       16.27       21.01      5.36 o 
   8   2   3      105.34      107.90     14.43 o 
   9   2   3        6.27        3.43      3.78 o 
  -9   3   3       12.81       66.69     10.96 o 
  -8   3   3       62.52       83.56     23.94 o 
  -7   3   3       79.23       76.35     10.84 o 
  -6   3   3      323.27      285.52     41.07 o 
  -5   3   3      394.61      415.47     30.63 o 
  -4   3   3      518.62      489.51     29.21 o 
  -3   3   3     1997.36     1969.38     63.68 o 
  -2   3   3      808.37      784.82     20.65 o 
  -1   3   3      850.76      841.02     21.84 o 
   0   3   3      324.45      300.63      9.97 o 
   1   3   3      849.63      840.00     44.03 o 
   2   3   3      804.57      828.70     28.48 o 
   3   3   3     2005.16     2078.54     69.16 o 
   4   3   3      516.25      530.06     19.44 o 
   5   3   3      395.02      423.24     18.98 o 
   6   3   3      324.11      316.25     25.93 o 
   7   3   3       79.30       91.21     12.95 o 
   8   3   3       62.47       75.48     12.43 o 
   9   3   3       12.95        8.57      6.95 o 
  -9   4   3        1.36       10.54      5.77 o 
  -8   4   3       24.51       46.20     10.80 o 
  -7   4   3       12.23       14.14      7.87 o 
  -6   4   3       17.57       15.71      3.98 o 
  -5   4   3       25.55       25.56      2.72 o 
  -4   4   3        7.74        8.65      1.73 o 
  -3   4   3      419.16      460.45     11.76 o 
  -2   4   3      785.73      766.70     21.02 o 
  -1   4   3      910.35      901.73     25.52 o 
   0   4   3       79.04       77.04      3.35 o 
   1   4   3      914.53      930.04     46.49 o 
   2   4   3      784.00      792.79     33.95 o 
   3   4   3      414.49      468.25     17.49 o 
   4   4   3        7.78        8.55      2.14 o 
   5   4   3       24.70       27.49      7.72 o 
   6   4   3       17.47       17.87      4.10 o 
   7   4   3       12.33       12.36      4.31 o 
   8   4   3       24.33       30.39      7.85 o 
   9   4   3        1.33        0.41      1.35 o 
  -9   5   3        5.23       24.68      6.28 o 
  -8   5   3        5.95       10.54      7.87 o 
  -7   5   3       14.05       20.00     20.33 o 
  -6   5   3        8.71        1.63      4.27 o 
  -5   5   3      189.89      190.66     21.82 o 
  -4   5   3      300.53      274.97     18.33 o 
  -3   5   3      325.49      362.31     13.77 o 
  -2   5   3      457.24      450.90     18.14 o 
  -1   5   3     1102.41     1160.78     34.44 o 
   0   5   3      115.28      123.60      3.02 o 
   1   5   3     1099.89     1160.07     32.10 o 
   2   5   3      447.01      455.98     16.63 o 
   3   5   3      323.38      345.79     16.16 o 
   4   5   3      302.59      268.16     21.46 o 
   5   5   3      190.43      216.50     22.96 o 
   6   5   3        8.37       10.01      4.55 o 
   7   5   3       14.03       52.05     10.88 o 
   8   5   3        6.07        2.14      4.48 o 
   9   5   3        5.34       21.67      4.43 o 
  -8   6   3        6.92       10.88      4.43 o 
  -7   6   3        1.13        1.67      4.94 o 
  -6   6   3      126.04      156.92     38.96 o 
  -5   6   3       94.73       89.81      9.38 o 
  -4   6   3      571.57      525.62     50.26 o 
  -3   6   3      889.36      932.48     36.28 o 
  -2   6   3      154.90      144.54      6.80 o 
  -1   6   3      508.27      579.09     23.12 o 
   0   6   3      263.28      260.99      8.64 o 
   1   6   3      504.71      549.35     15.37 o 
   2   6   3      157.57      147.34      7.42 o 
   3   6   3      896.02      932.35     43.73 o 
   4   6   3      570.99      538.69     27.93 o 
   5   6   3       96.26       89.13     10.80 o 
   6   6   3      125.33      136.56     19.94 o 
   7   6   3        1.16        0.00      5.52 o 
   8   6   3        7.01        2.83      5.65 o 
  -8   7   3        0.27        0.00      4.18 o 
  -7   7   3       23.59       21.34     13.47 o 
  -6   7   3       24.47       29.54     10.71 o 
  -5   7   3      160.51      167.59     16.04 o 
  -4   7   3      143.96      146.04     11.29 o 
  -3   7   3      104.93      117.50      9.93 o 
  -2   7   3      206.11      232.07      9.72 o 
  -1   7   3      536.10      547.63     21.67 o 
   0   7   3      280.44      265.45     15.17 o 
   1   7   3      537.20      527.92     19.20 o 
   2   7   3      207.50      226.19     10.88 o 
   3   7   3      104.80      107.81      7.29 o 
   4   7   3      142.26      126.20     13.33 o 
   5   7   3      161.18      129.04     29.21 o 
   6   7   3       24.51       32.64     13.14 o 
   7   7   3       23.33       19.92      5.69 o 
   8   7   3        0.26        0.00      1.50 o 
  -7   8   3        1.36        4.27      5.86 o 
  -6   8   3       28.99       27.12     12.47 o 
  -5   8   3       57.59       65.65     10.12 o 
  -4   8   3       52.57       65.84      8.95 o 
  -3   8   3       21.03       18.43      3.99 o 
  -2   8   3       27.24       45.93      8.66 o 
  -1   8   3       33.30       32.72      4.61 o 
   0   8   3        1.02        0.00      1.79 o 
   1   8   3       33.88       29.12      4.16 o 
   2   8   3       26.85       26.88      3.97 o 
   3   8   3       20.86       18.69      3.59 o 
   4   8   3       53.24       53.27      6.45 o 
   5   8   3       57.04       61.78     13.90 o 
   6   8   3       29.64       30.97      5.94 o 
   7   8   3        1.38        2.84      3.51 o 
  -7   9   3        0.79        2.51      2.09 o 
  -6   9   3       27.68       32.47      9.79 o 
  -5   9   3       17.52       19.43      4.20 o 
  -4   9   3       56.46       64.01      6.38 o 
  -3   9   3      142.39      155.98     10.47 o 
  -2   9   3      392.22      388.97     21.68 o 
  -1   9   3      145.73      157.23      9.76 o 
   0   9   3      270.06      265.36     16.86 o 
   1   9   3      145.75      158.24      9.56 o 
   2   9   3      392.69      379.16     19.95 o 
   3   9   3      141.40      146.37      9.51 o 
   4   9   3       56.83       53.37      6.43 o 
   5   9   3       17.92       22.01      7.36 o 
   6   9   3       27.42       34.73      7.28 o 
   7   9   3        0.81        2.43      2.68 o 
  -6  10   3       11.10       12.05      4.69 o 
  -5  10   3       16.28       19.40      2.86 o 
  -4  10   3       74.21       76.12      6.49 o 
  -3  10   3      152.99      169.83     13.30 o 
  -2  10   3       90.78       89.38      9.05 o 
  -1  10   3      138.58      143.71      9.41 o 
   0  10   3        1.20        0.98      1.57 o 
   1  10   3      138.23      148.27      9.36 o 
   2  10   3       90.65       83.56      5.71 o 
   3  10   3      153.05      150.41     11.53 o 
   4  10   3       74.56       80.30      7.62 o 
   5  10   3       16.17       15.48      5.61 o 
   6  10   3       11.13       12.89      4.10 o 
  -5  11   3       18.11       22.76      5.27 o 
  -4  11   3        1.32        1.48      2.25 o 
  -3  11   3       13.29       14.62      3.77 o 
  -2  11   3       28.48       29.93      3.67 o 
  -1  11   3       51.74       61.07      4.20 o 
   0  11   3       72.52       69.24      6.72 o 
   1  11   3       51.65       60.37      6.21 o 
   2  11   3       28.97       31.16      4.50 o 
   3  11   3       13.29       13.69      3.13 o 
   4  11   3        1.40        1.76      3.10 o 
   5  11   3       18.21       26.45      5.19 o 
  -3  12   3        5.55        4.82      1.69 o 
  -2  12   3       24.95       34.71      3.52 o 
  -1  12   3       10.87        9.64      2.90 o 
   0  12   3        0.01        0.00      1.05 o 
   1  12   3       11.15       10.60      2.23 o 
   2  12   3       24.89       29.74      3.01 o 
   3  12   3        5.63        4.85      3.43 o 
   0   0   4      571.68      621.10     21.24 o 
   1   0   4    30189.06    32065.62   3351.37 o 
   2   0   4      143.98      135.75      3.47 o 
   3   0   4      304.93      311.52      6.94 o 
   4   0   4      993.77      900.03     25.66 o 
   5   0   4      351.69      319.20     11.33 o 
   6   0   4      156.63      159.75     12.29 o 
   7   0   4        0.55        0.69      2.42 o 
   8   0   4       31.21       31.72      8.12 o 
   9   0   4        0.01        0.00      3.10 o 
  -9   1   4       13.45       17.15      6.19 o 
  -8   1   4       30.76       35.49     14.40 o 
  -7   1   4      151.59      169.06     13.32 o 
  -6   1   4       57.73       52.42      7.91 o 
  -5   1   4       34.41       39.24      2.51 o 
  -4   1   4      106.48      110.96      4.03 o 
  -3   1   4     2726.21     2896.50     99.56 o 
  -2   1   4     1957.53     1979.09     52.77 o 
  -1   1   4    11890.25    11744.84    769.48 o 
   0   1   4     1118.51     1039.28     25.41 o 
   1   1   4    11905.62    12644.30    899.29 o 
   2   1   4     1965.29     1914.16     72.89 o 
   3   1   4     2731.24     2925.23    116.25 o 
   4   1   4      107.19      107.99      3.48 o 
   5   1   4       34.43       37.41      2.47 o 
   6   1   4       58.11       55.50      8.93 o 
   7   1   4      152.37      179.20     18.91 o 
   8   1   4       30.30       30.11      6.13 o 
   9   1   4       13.51       15.90      8.95 o 
  -9   2   4       10.06       12.64      5.94 o 
  -8   2   4       31.90       39.67     16.32 o 
  -7   2   4      237.39      267.23     30.03 o 
  -6   2   4       35.29       33.23      4.08 o 
  -5   2   4      102.85       86.91      6.24 o 
  -4   2   4      133.07      143.01      6.12 o 
  -3   2   4      294.87      261.77     10.18 o 
  -2   2   4      673.94      706.71     19.77 o 
  -1   2   4      170.80      173.72      5.26 o 
   0   2   4      662.04      672.45     21.84 o 
   1   2   4      169.98      175.10      7.79 o 
   2   2   4      674.68      672.67     19.21 o 
   3   2   4      298.20      268.30     12.96 o 
   4   2   4      133.59      139.75      5.09 o 
   5   2   4      102.74      101.96      4.93 o 
   6   2   4       36.18       37.87      7.75 o 
   7   2   4      238.75      253.16     25.31 o 
   8   2   4       32.18       37.13      6.58 o 
   9   2   4       10.03        8.79      6.69 o 
  -9   3   4       14.52       49.79     11.55 o 
  -8   3   4      103.57      112.16     27.64 o 
  -7   3   4       19.71       24.69     13.81 o 
  -6   3   4       16.52       12.13      3.67 o 
  -5   3   4      184.76      205.24     16.65 o 
  -4   3   4      713.18      641.88     37.91 o 
  -3   3   4     3376.65     3694.10    166.03 o 
  -2   3   4     2303.23     2366.39     78.59 o 
  -1   3   4        0.56        0.92      0.73 o 
   0   3   4     2161.75     2108.68     82.92 o 
   1   3   4        0.43        0.72      0.76 o 
   2   3   4     2292.60     2323.87     76.71 o 
   3   3   4     3376.79     3739.21    173.02 o 
   4   3   4      709.77      718.90     27.22 o 
   5   3   4      187.01      209.56     12.72 o 
   6   3   4       16.94       18.93      4.73 o 
   7   3   4       19.56       19.40      7.33 o 
   8   3   4      103.93       97.26     14.12 o 
   9   3   4       14.59       15.03      3.41 o 
  -9   4   4       12.63       60.08     11.30 o 
  -8   4   4       19.17       20.25      8.12 o 
  -7   4   4       11.89        9.04     11.88 o 
  -6   4   4       28.65       28.74      7.36 o 
  -5   4   4      121.17      122.40      6.34 o 
  -4   4   4      464.07      437.64     15.34 o 
  -3   4   4      722.97      753.53     22.43 o 
  -2   4   4     1096.34     1122.27     34.27 o 
  -1   4   4      809.77      865.76     26.40 o 
   0   4   4      497.20      554.13     24.45 o 
   1   4   4      812.59      881.85     41.40 o 
   2   4   4     1091.39     1108.20     51.24 o 
   3   4   4      729.29      788.92     28.96 o 
   4   4   4      467.26      464.56     16.56 o 
   5   4   4      122.49      133.01     15.44 o 
   6   4   4       28.33       41.13      8.27 o 
   7   4   4       12.19        9.98      4.17 o 
   8   4   4       19.40       15.11      4.22 o 
   9   4   4       12.80       15.23      4.69 o 
  -8   5   4        4.94        9.71      8.87 o 
  -7   5   4       33.89       46.12     22.01 o 
  -6   5   4       21.81       15.85      7.45 o 
  -5   5   4       90.16       75.90     10.97 o 
  -4   5   4      366.37      390.85     23.09 o 
  -3   5   4      166.74      185.45      6.80 o 
  -2   5   4      647.04      623.90     19.80 o 
  -1   5   4       66.71       66.58      2.95 o 
   0   5   4     1023.04     1038.71     26.72 o 
   1   5   4       67.77       67.72      2.83 o 
   2   5   4      644.61      633.45     27.56 o 
   3   5   4      166.60      198.10      7.26 o 
   4   5   4      365.26      392.60     25.58 o 
   5   5   4       90.80       92.66     10.22 o 
   6   5   4       22.17       26.88      5.97 o 
   7   5   4       34.06       53.90     16.07 o 
   8   5   4        4.97        2.40      3.18 o 
   9   5   4        8.77        0.50      3.10 o 
  -8   6   4        9.44       16.15      8.37 o 
  -7   6   4       25.38       28.37     17.41 o 
  -6   6   4       41.98       50.81     20.76 o 
  -5   6   4       94.13       86.61     13.32 o 
  -4   6   4       19.59       16.40      4.10 o 
  -3   6   4      160.01      160.55     10.30 o 
  -2   6   4      313.41      325.14     11.93 o 
  -1   6   4      425.20      419.12     19.22 o 
   0   6   4      155.82      148.26      4.97 o 
   1   6   4      426.20      436.10     12.61 o 
   2   6   4      318.44      323.87     14.83 o 
   3   6   4      159.83      165.81      9.65 o 
   4   6   4       19.64       19.36      3.11 o 
   5   6   4       95.11       99.25     13.94 o 
   6   6   4       42.05       35.50      8.16 o 
   7   6   4       25.41       34.23      7.36 o 
   8   6   4        9.21        5.14      6.57 o 
  -8   7   4        5.24        3.43      5.61 o 
  -7   7   4        3.85        4.69      9.37 o 
  -6   7   4      159.65      187.23     39.89 o 
  -5   7   4       78.09       81.48      9.30 o 
  -4   7   4      324.22      317.90     36.66 o 
  -3   7   4       44.66       44.54      6.24 o 
  -2   7   4       42.83       42.07      3.68 o 
  -1   7   4      325.40      331.20     10.68 o 
   0   7   4       79.95       84.56      4.48 o 
   1   7   4      325.10      322.46     12.48 o 
   2   7   4       42.13       39.56      2.91 o 
   3   7   4       44.71       47.96      5.53 o 
   4   7   4      321.38      289.18     38.60 o 
   5   7   4       77.77       97.22     18.42 o 
   6   7   4      158.82      185.22     27.49 o 
   7   7   4        3.76        5.77      5.77 o 
   8   7   4        5.18        2.37      2.89 o 
  -7   8   4        3.37        4.35      4.10 o 
  -6   8   4       37.94       41.93     16.32 o 
  -5   8   4       22.17       26.02      4.77 o 
  -4   8   4        7.82       11.81      4.95 o 
  -3   8   4       31.69       36.64      6.02 o 
  -2   8   4       57.46       53.01      6.08 o 
  -1   8   4      643.74      632.10     34.20 o 
   0   8   4        5.80        7.64      2.75 o 
   1   8   4      642.35      649.03     29.56 o 
   2   8   4       57.27       50.61      4.54 o 
   3   8   4       32.22       34.82      3.18 o 
   4   8   4        8.02       10.46      3.56 o 
   5   8   4       22.15       23.77      5.77 o 
   6   8   4       37.96       44.11     10.38 o 
   7   8   4        3.34        6.28      2.26 o 
  -6   9   4        4.89        3.93      4.94 o 
  -5   9   4       14.82       12.70      3.56 o 
  -4   9   4      121.65      131.43     10.12 o 
  -3   9   4       90.01       91.31      7.61 o 
  -2   9   4      312.99      308.17     17.46 o 
  -1   9   4      473.58      459.77     27.32 o 
   0   9   4      176.32      157.03      8.98 o 
   1   9   4      471.64      463.84     23.80 o 
   2   9   4      313.79      305.58     16.08 o 
   3   9   4       89.03       79.82      7.84 o 
   4   9   4      122.29      120.89     16.84 o 
   5   9   4       14.59       12.38      5.61 o 
   6   9   4        4.90        3.35      2.26 o 
  -6  10   4       13.62       11.21      4.52 o 
  -5  10   4        1.19        2.28      1.75 o 
  -4  10   4       33.86       35.20      4.30 o 
  -3  10   4       13.50       14.70      4.34 o 
  -2  10   4      283.71      283.90     16.24 o 
  -1  10   4       15.31       13.04      3.89 o 
   0  10   4      375.61      357.17     21.33 o 
   1  10   4       15.03       14.23      2.58 o 
   2  10   4      282.43      274.11     17.41 o 
   3  10   4       13.92       13.22      6.11 o 
   4  10   4       33.67       35.49      7.62 o 
   5  10   4        1.18        2.59      3.35 o 
   6  10   4       13.63       14.73      3.93 o 
  -5  11   4        1.59        2.43      1.76 o 
  -4  11   4        6.16        7.39      2.88 o 
  -3  11   4       15.28       17.69      3.98 o 
  -2  11   4       33.02       35.46      3.30 o 
  -1  11   4        6.26        5.85      1.95 o 
   0  11   4       20.28       21.68      4.08 o 
   1  11   4        6.27        6.61      2.60 o 
   2  11   4       33.09       34.98      4.44 o 
   3  11   4       15.08       16.90      3.51 o 
   4  11   4        5.96        6.53      2.43 o 
   5  11   4        1.50        2.93      1.76 o 
  -3  12   4        4.49        4.16      1.63 o 
  -2  12   4        1.56        2.63      1.38 o 
  -1  12   4        1.92        1.79      1.37 o 
   0  12   4       13.10       10.79      2.68 o 
   1  12   4        2.01        1.45      1.44 o 
   2  12   4        1.55        2.34      3.18 o 
   3  12   4        4.31        3.68      2.01 o 
   1   0   5        0.02        1.68      0.57 o 
   2   0   5        7.13        7.37      1.40 o 
   3   0   5      545.84      542.09     11.51 o 
   4   0   5      430.56      421.17     12.61 o 
   5   0   5       62.40       60.38      2.34 o 
   6   0   5       98.25       98.01      8.96 o 
   7   0   5       15.06       19.50     10.96 o 
   8   0   5        0.06        1.09      3.68 o 
   9   0   5        2.33        0.54      1.55 o 
  -9   1   5        4.21        2.51      5.44 o 
  -8   1   5       21.54       20.59      7.53 o 
  -7   1   5      396.61      400.85     52.09 o 
  -6   1   5       28.19       24.71      3.77 o 
  -5   1   5       43.02       39.89      2.18 o 
  -4   1   5      313.65      321.92     13.41 o 
  -3   1   5      295.88      282.38      5.56 o 
  -2   1   5     3128.98     3047.04     93.97 o 
  -1   1   5     1362.88     1381.30     30.75 o 
   0   1   5    20080.49    18691.35   1443.51 o 
   1   1   5     1367.85     1439.01     48.20 o 
   2   1   5     3147.66     3044.99    130.56 o 
   3   1   5      296.94      269.57     10.18 o 
   4   1   5      313.44      322.48      8.39 o 
   5   1   5       43.63       44.53      2.53 o 
   6   1   5       27.88       25.17      6.53 o 
   7   1   5      396.23      348.88     31.42 o 
   8   1   5       21.46       21.51      6.69 o 
   9   1   5        4.23        0.93      2.22 o 
  -9   2   5        2.15        0.00      3.60 o 
  -8   2   5        9.34       10.12     10.96 o 
  -7   2   5       59.95       62.29     12.81 o 
  -6   2   5      102.20       92.81     13.99 o 
  -5   2   5      156.44      164.37      9.91 o 
  -4   2   5      288.44      284.68     13.64 o 
  -3   2   5       93.14      102.51      3.26 o 
  -2   2   5       76.47       78.76      2.38 o 
  -1   2   5      561.65      559.58     14.53 o 
   0   2   5     1696.58     1635.71     50.81 o 
   1   2   5      564.78      574.67     24.23 o 
   2   2   5       77.95       80.91      2.61 o 
   3   2   5       92.86       89.72      3.77 o 
   4   2   5      290.58      263.03     10.99 o 
   5   2   5      156.76      176.14     11.93 o 
   6   2   5      102.88      100.08     12.30 o 
   7   2   5       60.00       57.51     10.49 o 
   8   2   5        9.45       10.71      8.28 o 
   9   2   5        2.21        0.00      4.18 o 
  -9   3   5        1.97        1.26      6.28 o 
  -8   3   5       34.35       32.64     16.57 o 
  -7   3   5       54.09       54.33     20.76 o 
  -6   3   5      324.31      216.22     63.43 o 
  -5   3   5        6.54        5.64      1.21 o 
  -4   3   5      146.66      127.96      4.78 o 
  -3   3   5      718.65      714.68     20.70 o 
  -2   3   5      128.59      133.60      4.40 o 
  -1   3   5     2120.96     2085.75     68.01 o 
   0   3   5     1725.83     1730.29     74.62 o 
   1   3   5     2131.54     2105.10    100.37 o 
   2   3   5      128.03      134.13      5.29 o 
   3   3   5      720.53      688.00     30.58 o 
   4   3   5      149.19      143.30      6.46 o 
   5   3   5        6.70        8.32      2.39 o 
   6   3   5      326.18      320.17     17.80 o 
   7   3   5       53.83       57.17     10.72 o 
   8   3   5       34.24       31.19      7.50 o 
   9   3   5        2.13        0.59      2.43 o 
  -9   4   5        9.30       35.65      8.03 o 
  -8   4   5        2.78        8.28      9.54 o 
  -7   4   5        8.22        5.19     11.13 o 
  -6   4   5      162.97      139.05     34.87 o 
  -5   4   5       41.74       39.70      6.96 o 
  -4   4   5      203.67      196.58     10.58 o 
  -3   4   5      686.22      701.91     20.06 o 
  -2   4   5      440.10      473.34     13.75 o 
  -1   4   5      922.78      948.84     26.97 o 
   0   4   5     1244.48     1381.93     59.15 o 
   1   4   5      911.04      937.40     47.27 o 
   2   4   5      439.52      466.95     25.37 o 
   3   4   5      683.73      702.79     24.68 o 
   4   4   5      204.16      204.51     12.68 o 
   5   4   5       41.98       46.05      8.81 o 
   6   4   5      163.74      174.21     13.03 o 
   7   4   5        8.24        8.19      3.89 o 
   8   4   5        2.90        3.60      2.45 o 
   9   4   5        9.39        0.25      2.93 o 
  -8   5   5       10.70       13.89     11.30 o 
  -7   5   5       42.05       43.61     20.59 o 
  -6   5   5      113.29       82.07     31.87 o 
  -5   5   5      518.31      452.00     55.53 o 
  -4   5   5      235.24      230.35     13.64 o 
  -3   5   5      168.19      171.88      6.94 o 
  -2   5   5      143.44      138.53      4.92 o 
  -1   5   5      531.46      564.68     16.71 o 
   0   5   5     2280.84     2325.89     84.52 o 
   1   5   5      527.80      569.70     23.82 o 
   2   5   5      142.89      145.78      5.68 o 
   3   5   5      168.21      174.91      9.33 o 
   4   5   5      235.95      221.96     15.49 o 
   5   5   5      518.98      532.93     41.65 o 
   6   5   5      113.20      101.98     13.58 o 
   7   5   5       41.70       41.68     13.81 o 
   8   5   5       10.88        9.19      3.58 o 
  -8   6   5        3.91       13.39      7.45 o 
  -7   6   5       12.30       15.98     13.89 o 
  -6   6   5       11.55        5.80      5.23 o 
  -5   6   5       81.56       81.84      8.56 o 
  -4   6   5      152.15      150.41     17.67 o 
  -3   6   5        3.16        5.81      2.05 o 
  -2   6   5      672.92      679.73     22.45 o 
  -1   6   5      227.96      244.49      6.69 o 
   0   6   5      535.61      554.15     15.17 o 
   1   6   5      227.59      232.58      7.52 o 
   2   6   5      668.15      664.18     28.64 o 
   3   6   5        3.16        2.06      1.50 o 
   4   6   5      151.50      170.03     14.07 o 
   5   6   5       80.81       90.03     10.17 o 
   6   6   5       11.71        8.55      3.45 o 
   7   6   5       12.22       17.24      7.70 o 
   8   6   5        4.05        2.29      3.77 o 
  -8   7   5        3.03        4.52      5.19 o 
  -7   7   5       19.59       28.79     14.06 o 
  -6   7   5        6.45        5.61      9.96 o 
  -5   7   5       95.31       97.60     12.96 o 
  -4   7   5        7.50        6.51      3.53 o 
  -3   7   5       17.54       19.18      4.21 o 
  -2   7   5        4.98        5.91      2.86 o 
  -1   7   5       44.49       50.98      3.64 o 
   0   7   5        8.63        6.80      1.26 o 
   1   7   5       44.30       48.14      3.86 o 
   2   7   5        5.35        5.94      1.69 o 
   3   7   5       16.85       13.84      2.32 o 
   4   7   5        7.64        6.62      4.87 o 
   5   7   5       96.83      112.26     10.98 o 
   6   7   5        6.56        5.86      6.53 o 
   7   7   5       19.42       24.27      4.35 o 
   8   7   5        3.06        1.37      1.42 o 
  -7   8   5        5.46        6.28      4.18 o 
  -6   8   5       50.73       48.55     15.57 o 
  -5   8   5       82.35      102.20      9.63 o 
  -4   8   5       53.58       50.38      7.50 o 
  -3   8   5       44.97       51.86      7.09 o 
  -2   8   5       90.15       93.81      7.18 o 
  -1   8   5       49.93       49.79      4.97 o 
   0   8   5       93.54       98.62      9.07 o 
   1   8   5       49.62       45.04      4.76 o 
   2   8   5       90.66       90.10      6.07 o 
   3   8   5       45.41       50.18      7.72 o 
   4   8   5       53.15       51.33      8.04 o 
   5   8   5       83.18       96.39     16.50 o 
   6   8   5       50.50       43.11      8.46 o 
   7   8   5        5.58        6.69      3.26 o 
  -6   9   5        6.18        8.20      6.02 o 
  -5   9   5       19.11       19.75      4.31 o 
  -4   9   5       10.62       15.20      4.73 o 
  -3   9   5      130.16      123.74     11.25 o 
  -2   9   5       17.94       19.32      4.25 o 
  -1   9   5      122.42      113.54      9.39 o 
   0   9   5       33.44       32.15      3.10 o 
   1   9   5      124.18      108.63      8.40 o 
   2   9   5       17.25       15.34      5.36 o 
   3   9   5      131.09      112.05     12.11 o 
   4   9   5       10.31       10.38      3.60 o 
   5   9   5       18.95       24.10      4.10 o 
   6   9   5        6.38        9.62      4.18 o 
  -6  10   5        2.30        3.18      3.10 o 
  -5  10   5        1.52        2.72      1.51 o 
  -4  10   5       16.19       21.79      3.40 o 
  -3  10   5       65.49       75.51      6.38 o 
  -2  10   5       35.99       46.60      4.91 o 
  -1  10   5       47.61       55.46      6.62 o 
   0  10   5      201.82      207.46     11.51 o 
   1  10   5       48.53       53.12      5.85 o 
   2  10   5       36.28       46.54      9.37 o 
   3  10   5       65.58       74.10      7.54 o 
   4  10   5       15.77       20.84      6.28 o 
   5  10   5        1.58        2.51      3.26 o 
   6  10   5        2.44        3.01      2.59 o 
  -4  11   5        1.27        2.04      1.59 o 
  -3  11   5       36.46       41.30      5.29 o 
  -2  11   5        5.46        5.33      2.17 o 
  -1  11   5      174.66      177.17     11.42 o 
   0  11   5       28.49       27.91      3.44 o 
   1  11   5      172.38      170.38      9.35 o 
   2  11   5        5.58        6.28      2.59 o 
   3  11   5       35.61       39.34      7.53 o 
   4  11   5        1.23        2.34      3.10 o 
  -3  12   5        2.29        2.09      1.80 o 
  -2  12   5       13.50       11.42      2.85 o 
  -1  12   5        5.38        5.34      2.24 o 
   0  12   5        0.58        0.47      1.53 o 
   1  12   5        5.24        5.44      3.85 o 
   2  12   5       13.59       14.48      4.69 o 
   3  12   5        2.46        3.51      2.76 o 
   0   0   6     5980.85     6167.77    419.12 o 
   1   0   6     3966.25     3785.62    188.15 o 
   2   0   6     2103.02     2105.57     68.34 o 
   3   0   6      964.22      970.24     23.14 o 
   4   0   6      114.82      125.21      3.91 o 
   5   0   6        3.41        3.79      1.02 o 
   6   0   6        6.19       10.46      4.94 o 
   7   0   6      146.96      155.86     28.24 o 
   8   0   6       45.19       57.17     10.88 o 
   9   0   6       22.40        6.80     10.54 o 
  -9   1   6       15.33       19.67     10.13 o 
  -8   1   6       27.50       30.13      8.79 o 
  -7   1   6       37.97       43.78     16.07 o 
  -6   1   6        9.94       10.46      7.87 o 
  -5   1   6      206.93      205.94      8.62 o 
  -4   1   6      628.85      622.88     23.80 o 
  -3   1   6      222.95      223.68      4.49 o 
  -2   1   6      520.01      557.06     12.58 o 
  -1   1   6      111.27      104.13      2.65 o 
   0   1   6     2431.94     2395.11     72.07 o 
   1   1   6      113.17      110.20      3.03 o 
   2   1   6      517.70      537.00     16.08 o 
   3   1   6      219.96      211.35      7.50 o 
   4   1   6      629.22      627.50     16.31 o 
   5   1   6      205.39      207.11     13.02 o 
   6   1   6       10.29        7.31      4.26 o 
   7   1   6       37.37       44.86     14.23 o 
   8   1   6       27.47       30.05      7.70 o 
   9   1   6       15.06       15.65      5.77 o 
  -9   2   6        1.48       18.24      4.10 o 
  -8   2   6       83.48       93.21     24.37 o 
  -7   2   6       32.86       35.49      9.96 o 
  -6   2   6       29.61       34.15      8.20 o 
  -5   2   6      139.31       98.74     15.53 o 
  -4   2   6     1113.47     1050.76     49.46 o 
  -3   2   6      246.58      272.07      9.48 o 
  -2   2   6      272.81      282.81      9.13 o 
  -1   2   6      354.95      351.62      7.34 o 
   0   2   6     1394.93     1349.46     47.08 o 
   1   2   6      356.68      349.71      8.58 o 
   2   2   6      275.40      279.10      7.99 o 
   3   2   6      248.79      242.04     10.10 o 
   4   2   6     1114.50     1178.33     62.98 o 
   5   2   6      140.47      131.84      9.14 o 
   6   2   6       29.62       30.81      3.86 o 
   7   2   6       33.09       33.39     12.22 o 
   8   2   6       82.61       86.17     18.42 o 
   9   2   6        1.42        0.01      1.14 o 
  -9   3   6        8.90       30.88      9.87 o 
  -8   3   6        3.77        3.77      9.29 o 
  -7   3   6       28.62       27.03     13.89 o 
  -6   3   6       34.97       24.16     11.30 o 
  -5   3   6       66.31       63.66      9.16 o 
  -4   3   6       22.37       21.58      1.34 o 
  -3   3   6      601.18      631.69     26.68 o 
  -2   3   6     1212.89     1278.82     39.91 o 
  -1   3   6      380.55      405.82     15.77 o 
   0   3   6        2.63        2.93      0.84 o 
   1   3   6      381.51      388.13     17.39 o 
   2   3   6     1207.32     1263.21     53.17 o 
   3   3   6      600.04      654.85     25.50 o 
   4   3   6       22.46       24.71      3.05 o 
   5   3   6       65.64       76.52      5.89 o 
   6   3   6       35.18       30.99      5.75 o 
   7   3   6       29.02       20.34      7.16 o 
   8   3   6        3.91        7.45      6.86 o 
   9   3   6        8.99        7.03      3.93 o 
  -9   4   6       20.23       62.01     12.80 o 
  -8   4   6       53.06       54.58     18.67 o 
  -7   4   6        5.07        9.12     10.54 o 
  -6   4   6      355.79      277.84     72.94 o 
  -5   4   6       32.78       24.91      4.76 o 
  -4   4   6      270.53      273.13     17.74 o 
  -3   4   6      172.84      166.40      5.70 o 
  -2   4   6      184.25      166.26      6.65 o 
  -1   4   6     2056.28     2086.43     75.71 o 
   0   4   6     1508.36     1699.58     65.50 o 
   1   4   6     2058.29     2111.84    104.78 o 
   2   4   6      183.13      162.61      9.16 o 
   3   4   6      173.55      168.93      7.68 o 
   4   4   6      268.98      348.33     23.78 o 
   5   4   6       33.10       33.31      7.42 o 
   6   4   6      355.06      369.62     24.50 o 
   7   4   6        5.11        5.20      3.62 o 
   8   4   6       53.58       38.59      7.45 o 
   9   4   6       20.32       16.65      6.53 o 
  -8   5   6       21.35       27.03     15.15 o 
  -7   5   6        5.49        7.70     10.96 o 
  -6   5   6        4.29        1.31      4.50 o 
  -5   5   6      306.11      239.76     40.04 o 
  -4   5   6       64.91       72.36      8.24 o 
  -3   5   6      416.24      394.03     12.21 o 
  -2   5   6      762.38      787.69     24.11 o 
  -1   5   6      247.63      275.26     11.12 o 
   0   5   6        3.51        2.25      0.64 o 
   1   5   6      246.58      262.09     11.25 o 
   2   5   6      759.11      831.56     44.87 o 
   3   5   6      415.63      406.53     22.63 o 
   4   5   6       65.21       77.62     10.76 o 
   5   5   6      307.85      292.12     23.25 o 
   6   5   6        4.35        4.16      2.54 o 
   7   5   6        5.43        5.77      5.86 o 
   8   5   6       21.09       22.84      4.52 o 
  -8   6   6        0.93        0.50      6.44 o 
  -7   6   6       21.96       32.22     18.66 o 
  -6   6   6        6.77        6.29      5.31 o 
  -5   6   6      116.20      122.03     16.49 o 
  -4   6   6       90.29       94.55      9.22 o 
  -3   6   6      132.88      132.07     11.87 o 
  -2   6   6      582.59      563.28     21.08 o 
  -1   6   6       84.92       88.92      3.08 o 
   0   6   6      826.20      845.60     23.89 o 
   1   6   6       85.33       84.22      2.89 o 
   2   6   6      580.56      560.72     26.59 o 
   3   6   6      133.44      151.44     15.54 o 
   4   6   6       90.16      106.47      9.74 o 
   5   6   6      116.12      134.85     16.10 o 
   6   6   6        6.70        7.31      3.43 o 
   7   6   6       22.09       39.67      9.37 o 
   8   6   6        0.94        0.89      1.47 o 
  -8   7   6        6.62        7.36      4.52 o 
  -7   7   6       21.72       29.37     13.47 o 
  -6   7   6       46.90       55.00     20.59 o 
  -5   7   6      299.22      305.38     30.30 o 
  -4   7   6      217.42      214.99     20.01 o 
  -3   7   6        8.91        6.84      3.34 o 
  -2   7   6      235.11      237.46     13.00 o 
  -1   7   6        4.38        5.68      1.62 o 
   0   7   6       11.85        9.98      1.80 o 
   1   7   6        4.21        6.28      1.52 o 
   2   7   6      233.81      217.00     16.08 o 
   3   7   6        9.09        5.47      3.93 o 
   4   7   6      219.36      221.27     15.95 o 
   5   7   6      302.29      313.91     25.47 o 
   6   7   6       46.82       51.73     10.46 o 
   7   7   6       22.22       23.10      5.36 o 
   8   7   6        6.67        0.75      1.34 o 
  -7   8   6        7.73        5.77      6.28 o 
  -6   8   6        9.43        7.03      7.70 o 
  -5   8   6       66.41       78.25      8.17 o 
  -4   8   6       19.20       17.49      3.74 o 
  -3   8   6       59.50       64.81      6.22 o 
  -2   8   6        9.98       12.77      2.79 o 
  -1   8   6       81.52       79.85      4.41 o 
   0   8   6       90.39       88.80      5.03 o 
   1   8   6       80.50       72.07      4.34 o 
   2   8   6        9.90       11.52      4.01 o 
   3   8   6       59.99       63.63      8.22 o 
   4   8   6       18.77       16.49      4.18 o 
   5   8   6       65.53       75.19      7.79 o 
   6   8   6        9.21        8.28      4.35 o 
   7   8   6        7.57        6.53      2.93 o 
  -6   9   6        1.79        1.42      4.18 o 
  -5   9   6       56.58       67.30      6.92 o 
  -4   9   6       70.05       71.67      9.16 o 
  -3   9   6      232.70      247.10     15.16 o 
  -2   9   6       63.94       57.06      4.53 o 
  -1   9   6       75.11       87.03      7.99 o 
   0   9   6      208.14      200.88     12.65 o 
   1   9   6       74.24       81.03      7.62 o 
   2   9   6       63.72       63.13     10.55 o 
   3   9   6      232.14      248.27     15.01 o 
   4   9   6       69.51       66.56     10.63 o 
   5   9   6       56.72       69.57      9.88 o 
   6   9   6        1.94        1.76      1.59 o 
  -5  10   6        1.08        1.09      1.92 o 
  -4  10   6        2.87        3.01      1.70 o 
  -3  10   6       50.00       42.70      4.86 o 
  -2  10   6       60.88       63.11      7.14 o 
  -1  10   6      485.02      497.27     26.10 o 
   0  10   6       52.37       46.78      5.86 o 
   1  10   6      485.92      482.04     33.81 o 
   2  10   6       60.34       63.63      6.78 o 
   3  10   6       50.49       50.65      8.79 o 
   4  10   6        2.78        4.52      2.26 o 
   5  10   6        1.04        2.51      1.76 o 
  -4  11   6        3.58        5.32      1.99 o 
  -3  11   6        5.26        6.08      2.15 o 
  -2  11   6       24.08       24.77      4.27 o 
  -1  11   6       19.00       17.65      3.51 o 
   0  11   6       70.40       65.58      5.84 o 
   1  11   6       18.60       18.75      5.86 o 
   2  11   6       23.96       30.55      6.28 o 
   3  11   6        5.35        6.69      3.93 o 
  -3  12   6        5.63        5.20      3.31 o 
  -2  12   6       53.26       55.91      4.73 o 
  -1  12   6       16.00       12.86      4.64 o 
   0  12   6        8.06        5.03      2.18 o 
   1  12   6       16.13       12.05      4.60 o 
   2  12   6       52.49       54.59      5.19 o 
   3  12   6        5.58        6.28      3.10 o 
   1   0   7     1368.89     1313.22     50.38 o 
   2   0   7        4.53        9.36      1.55 o 
   3   0   7       22.67       22.33      1.29 o 
   4   0   7      148.63      153.49      4.08 o 
   5   0   7      196.61      186.06     15.87 o 
   6   0   7      102.51      107.55     13.40 o 
   7   0   7       32.66       38.25     14.14 o 
   8   0   7       30.52       15.77     16.32 o 
   9   0   7        1.19        2.48      4.35 o 
  -9   1   7        1.45        0.00      3.60 o 
  -8   1   7        9.48        2.83      4.56 o 
  -7   1   7      107.87      107.89     23.03 o 
  -6   1   7      169.87      155.32     27.75 o 
  -5   1   7       25.84       26.19      3.84 o 
  -4   1   7      666.19      677.56     23.55 o 
  -3   1   7      300.79      298.26      9.47 o 
  -2   1   7     2735.81     2794.41     82.37 o 
  -1   1   7       78.46       79.55      2.08 o 
   0   1   7     3450.80     3519.35    134.32 o 
   1   1   7       76.60       80.59      2.80 o 
   2   1   7     2735.90     2661.60    121.39 o 
   3   1   7      300.70      294.97     11.50 o 
   4   1   7      665.48      689.79     17.45 o 
   5   1   7       25.25       27.81      3.23 o 
   6   1   7      171.06      172.97     12.07 o 
   7   1   7      108.26       92.56     21.11 o 
   8   1   7        9.67        5.94      4.10 o 
   9   1   7        1.43        0.00      1.55 o 
  -9   2   7        5.66        9.71      3.68 o 
  -8   2   7        2.44        3.77      8.03 o 
  -7   2   7      160.54      155.88     20.87 o 
  -6   2   7       85.24       87.04     13.63 o 
  -5   2   7       21.42       19.72      2.99 o 
  -4   2   7      460.17      392.30     28.91 o 
  -3   2   7      925.99      890.85     25.74 o 
  -2   2   7      598.22      625.27     16.92 o 
  -1   2   7      795.75      796.61     18.03 o 
   0   2   7      691.29      720.74     19.30 o 
   1   2   7      789.84      809.91     22.17 o 
   2   2   7      598.08      665.38     41.16 o 
   3   2   7      925.17      875.07     42.12 o 
   4   2   7      462.58      477.47     22.74 o 
   5   2   7       21.22       24.88      3.66 o 
   6   2   7       86.34       95.67     10.57 o 
   7   2   7      159.84      136.10     24.64 o 
   8   2   7        2.39        2.26      6.11 o 
   9   2   7        5.75        0.67      2.76 o 
  -9   3   7        4.74       13.55      6.44 o 
  -8   3   7        9.50        8.62     11.05 o 
  -7   3   7       69.68       75.02     22.10 o 
  -6   3   7       28.81       16.57      9.16 o 
  -5   3   7      283.97      282.05     46.66 o 
  -4   3   7       51.43       55.98      4.70 o 
  -3   3   7      649.39      645.28     25.74 o 
  -2   3   7      337.90      355.60     10.68 o 
  -1   3   7     1006.27     1016.43     39.37 o 
   0   3   7       14.49       12.88      0.83 o 
   1   3   7     1008.86     1005.05     37.35 o 
   2   3   7      341.81      354.03     17.80 o 
   3   3   7      644.55      713.37     33.15 o 
   4   3   7       51.95       61.56      6.40 o 
   5   3   7      284.35      307.52     16.67 o 
   6   3   7       29.01       28.52      5.23 o 
   7   3   7       69.67       62.63     16.08 o 
   8   3   7        9.84        9.54      7.45 o 
   9   3   7        4.81        0.84      1.00 o 
  -9   4   7        1.00        7.95      5.77 o 
  -8   4   7        1.01        3.68      5.44 o 
  -7   4   7       40.03       58.68     19.17 o 
  -6   4   7       46.08       32.46     14.61 o 
  -5   4   7       28.56       28.18      4.33 o 
  -4   4   7       88.60       85.99      6.41 o 
  -3   4   7      677.78      677.10     21.89 o 
  -2   4   7      459.76      485.59     20.53 o 
  -1   4   7      714.30      726.46     26.77 o 
   0   4   7        7.34        8.84      0.96 o 
   1   4   7      713.78      741.61     44.05 o 
   2   4   7      455.52      482.21     26.76 o 
   3   4   7      679.45      728.59     35.52 o 
   4   4   7       86.27       90.37     10.47 o 
   5   4   7       29.63       34.33      7.37 o 
   6   4   7       45.64       44.72      5.78 o 
   7   4   7       39.92       40.34      8.12 o 
   8   4   7        1.06        2.76      3.26 o 
   9   4   7        1.01        0.63      0.88 o 
  -8   5   7        3.08        3.35      8.28 o 
  -7   5   7       16.65       25.27     13.89 o 
  -6   5   7       44.42       25.51     13.98 o 
  -5   5   7       39.30       45.89      7.05 o 
  -4   5   7       34.99       34.52      6.08 o 
  -3   5   7      118.02      109.29      4.72 o 
  -2   5   7      399.27      395.47     14.02 o 
  -1   5   7       46.52       49.64      2.50 o 
   0   5   7      921.17      978.12     44.44 o 
   1   5   7       48.62       53.25      3.10 o 
   2   5   7      402.43      405.77     20.83 o 
   3   5   7      121.58      128.58      5.51 o 
   4   5   7       36.25       37.03      5.60 o 
   5   5   7       39.09       52.15      9.14 o 
   6   5   7       44.46       42.95      6.35 o 
   7   5   7       16.39       14.48      6.19 o 
   8   5   7        3.14        1.59      4.10 o 
  -8   6   7        8.43        5.02      3.93 o 
  -7   6   7       28.98       35.90     15.40 o 
  -6   6   7      165.14      136.12     49.32 o 
  -5   6   7      269.41      274.95     34.39 o 
  -4   6   7      133.22      123.74     13.37 o 
  -3   6   7      169.43      171.99     11.41 o 
  -2   6   7      343.93      340.99     11.86 o 
  -1   6   7       69.36       66.59      3.14 o 
   0   6   7      643.16      647.17     16.67 o 
   1   6   7       70.41       64.68      3.00 o 
   2   6   7      341.29      350.67     13.11 o 
   3   6   7      169.60      166.05     11.53 o 
   4   6   7      135.62      140.50     14.00 o 
   5   6   7      269.90      302.87     25.26 o 
   6   6   7      165.50      179.75     22.11 o 
   7   6   7       28.76       23.60      5.86 o 
   8   6   7        8.41        0.00      2.51 o 
  -7   7   7        3.59        3.18      7.53 o 
  -6   7   7       18.60       15.90      7.62 o 
  -5   7   7        3.71        1.98      2.56 o 
  -4   7   7       53.05       57.70      5.75 o 
  -3   7   7       24.24       23.04      3.31 o 
  -2   7   7      257.45      266.60     13.10 o 
  -1   7   7      195.35      187.01      7.63 o 
   0   7   7      664.70      648.37     21.20 o 
   1   7   7      196.01      176.96     16.04 o 
   2   7   7      257.97      265.70     14.47 o 
   3   7   7       23.83       21.19      3.24 o 
   4   7   7       52.40       55.35      8.87 o 
   5   7   7        3.65        3.84      3.30 o 
   6   7   7       18.67       13.72      5.86 o 
   7   7   7        3.61        2.84      2.68 o 
  -7   8   7        1.46        1.92      4.85 o 
  -6   8   7        0.88        0.00      4.69 o 
  -5   8   7       50.02       53.66      8.44 o 
  -4   8   7      362.60      342.32     27.85 o 
  -3   8   7       64.98       66.59      8.09 o 
  -2   8   7      724.98      661.53     32.69 o 
  -1   8   7       12.54       10.03      2.72 o 
   0   8   7        0.16        1.39      1.40 o 
   1   8   7       12.36        9.27      3.31 o 
   2   8   7      726.10      702.33     42.07 o 
   3   8   7       64.27       67.32      8.31 o 
   4   8   7      361.11      349.82     24.63 o 
   5   8   7       50.09       54.96      6.10 o 
   6   8   7        0.79        0.17      1.42 o 
   7   8   7        1.46        1.59      1.17 o 
  -6   9   7       44.78       49.31     10.30 o 
  -5   9   7        2.19        2.43      3.05 o 
  -4   9   7        5.68       10.40      4.22 o 
  -3   9   7      166.75      170.00      9.58 o 
  -2   9   7      128.51      124.71      9.37 o 
  -1   9   7      224.21      210.29     12.56 o 
   0   9   7      525.46      482.45     35.59 o 
   1   9   7      223.71      233.48     22.56 o 
   2   9   7      129.24      131.28     15.83 o 
   3   9   7      167.43      176.24     14.20 o 
   4   9   7        5.24       10.33      2.35 o 
   5   9   7        2.05        4.02      2.09 o 
   6   9   7       44.64       53.49      6.36 o 
  -5  10   7        4.23        2.09      2.93 o 
  -4  10   7       15.46       19.51      4.12 o 
  -3  10   7       44.12       51.29      6.23 o 
  -2  10   7       47.51       55.51      6.36 o 
  -1  10   7       40.97       37.90      4.05 o 
   0  10   7       20.52       19.83      6.78 o 
   1  10   7       39.99       34.07      7.78 o 
   2  10   7       47.54       51.40      9.54 o 
   3  10   7       43.27       54.74      8.54 o 
   4  10   7       15.23       18.58      5.44 o 
   5  10   7        4.28        1.92      2.59 o 
  -4  11   7        3.43        4.47      2.43 o 
  -3  11   7       10.12        7.63      2.65 o 
  -2  11   7       15.24        9.62      2.82 o 
  -1  11   7       35.65       38.47      5.48 o 
   0  11   7        9.53        7.03      4.60 o 
   1  11   7       35.91       41.68      7.87 o 
   2  11   7       15.04       13.22      4.69 o 
   3  11   7       10.13        6.86      3.77 o 
   4  11   7        3.46        4.43      2.84 o 
  -2  12   7        3.69        2.30      1.50 o 
  -1  12   7        1.53        1.86      1.37 o 
   0  12   7        2.46        3.18      2.18 o 
   1  12   7        1.54        1.26      1.84 o 
   2  12   7        3.70        2.26      2.93 o 
   0   0   8     1410.81     1211.20     66.89 o 
   1   0   8     3807.64     3986.39    188.01 o 
   2   0   8       78.46       76.87      3.86 o 
   3   0   8        3.02        3.59      0.63 o 
   4   0   8       40.89       48.01      3.16 o 
   5   0   8      100.85       96.66     10.80 o 
   6   0   8       30.01       40.01      7.95 o 
   7   0   8        6.57        3.85      7.28 o 
   8   0   8       13.80        6.28      4.48 o 
   9   0   8        1.31        1.25      3.81 o 
  -9   1   8       12.51       30.96      7.11 o 
  -8   1   8       70.51       93.53     21.44 o 
  -7   1   8        0.37        0.66      2.38 o 
  -6   1   8       86.56       89.11     20.77 o 
  -5   1   8      104.52      113.59     18.60 o 
  -4   1   8      218.09      239.10      9.60 o 
  -3   1   8      204.45      198.66      7.92 o 
  -2   1   8      945.49      957.69     30.40 o 
  -1   1   8     4311.24     4131.24    166.28 o 
   0   1   8     4308.53     4242.37    178.43 o 
   1   1   8     4314.90     4310.15    258.27 o 
   2   1   8      942.08      978.28     41.87 o 
   3   1   8      208.61      212.81      6.71 o 
   4   1   8      218.46      231.00      6.03 o 
   5   1   8      103.59      109.77     10.52 o 
   6   1   8       87.58       97.54      8.72 o 
   7   1   8        0.34        2.51      5.10 o 
   8   1   8       70.48       74.35     19.26 o 
   9   1   8       12.36       14.06     10.38 o 
  -9   2   8        6.25        1.17      3.85 o 
  -8   2   8       23.46       22.43     12.30 o 
  -7   2   8       10.86        9.18      3.37 o 
  -6   2   8      145.46      142.99     11.07 o 
  -5   2   8       44.86       48.36      4.65 o 
  -4   2   8      271.44      257.84     15.91 o 
  -3   2   8      299.56      302.85     10.70 o 
  -2   2   8      126.11      130.56      5.78 o 
  -1   2   8      610.42      610.69     14.07 o 
   0   2   8     3025.52     3027.40    118.24 o 
   1   2   8      609.96      612.56     19.28 o 
   2   2   8      124.80      130.18      8.63 o 
   3   2   8      295.54      272.95     11.99 o 
   4   2   8      272.09      292.06     12.21 o 
   5   2   8       45.93       51.69      4.96 o 
   6   2   8      146.87      133.98     14.67 o 
   7   2   8       10.88        6.02      7.95 o 
   8   2   8       23.71       13.89      9.46 o 
   9   2   8        6.26        1.27      1.55 o 
  -9   3   8       20.55       34.90     12.14 o 
  -8   3   8       31.60       44.02     16.32 o 
  -7   3   8       97.07       99.00     25.38 o 
  -6   3   8       13.98        4.43      4.84 o 
  -5   3   8       17.51       12.23      5.42 o 
  -4   3   8      431.18      427.68     26.25 o 
  -3   3   8      601.52      600.95     32.40 o 
  -2   3   8       57.95       67.62      3.20 o 
  -1   3   8       95.96       98.25      3.37 o 
   0   3   8      153.63      165.33      5.23 o 
   1   3   8       95.55      108.88      4.49 o 
   2   3   8       57.29       61.94      4.42 o 
   3   3   8      598.63      651.55     42.89 o 
   4   3   8      430.66      463.99     23.94 o 
   5   3   8       17.17       16.82      3.32 o 
   6   3   8       13.41       15.32      3.97 o 
   7   3   8       96.24       86.68     19.26 o 
   8   3   8       32.24       27.70     11.38 o 
   9   3   8       20.45       19.92      5.02 o 
  -8   4   8        3.29        3.26      4.94 o 
  -7   4   8        8.36        9.29      9.71 o 
  -6   4   8       41.42       37.84     16.11 o 
  -5   4   8      132.15       89.83     22.25 o 
  -4   4   8        9.16        7.52      1.48 o 
  -3   4   8      147.98      149.49      8.15 o 
  -2   4   8      347.84      350.85     17.68 o 
  -1   4   8      353.51      334.96     14.69 o 
   0   4   8      167.99      197.89      8.41 o 
   1   4   8      352.61      367.92     17.90 o 
   2   4   8      344.76      365.46     11.13 o 
   3   4   8      147.82      169.85     10.40 o 
   4   4   8        9.41       16.40      3.36 o 
   5   4   8      131.84      121.03     10.29 o 
   6   4   8       41.26       41.90      6.70 o 
   7   4   8        8.03        4.02      3.93 o 
   8   4   8        3.24        0.50      4.94 o 
  -8   5   8        7.22        5.19      8.95 o 
  -7   5   8       19.54       23.93     13.22 o 
  -6   5   8       34.98       21.36      7.70 o 
  -5   5   8      128.96      113.95     13.65 o 
  -4   5   8      392.25      325.34     27.70 o 
  -3   5   8       77.89       77.20      4.89 o 
  -2   5   8      597.99      576.60     20.00 o 
  -1   5   8       23.48       26.20      1.75 o 
   0   5   8      122.01      116.88      6.03 o 
   1   5   8       24.44       25.47      1.92 o 
   2   5   8      597.27      623.94     33.68 o 
   3   5   8       78.46       95.75      7.02 o 
   4   5   8      390.46      374.92     25.69 o 
   5   5   8      128.84      138.88     14.33 o 
   6   5   8       34.40       33.86      5.34 o 
   7   5   8       19.40       10.21      7.95 o 
   8   5   8        7.26        3.60      3.10 o 
  -8   6   8        0.98        1.34      4.60 o 
  -7   6   8        4.77        8.79      6.02 o 
  -6   6   8       34.74       26.19     11.97 o 
  -5   6   8      130.64      125.86     15.91 o 
  -4   6   8       14.78       17.99      4.22 o 
  -3   6   8      244.00      245.57     14.90 o 
  -2   6   8      284.73      246.13     21.05 o 
  -1   6   8      129.57      127.35      5.43 o 
   0   6   8     1046.00     1030.71     61.74 o 
   1   6   8      130.50      131.65      7.35 o 
   2   6   8      281.60      282.08      8.98 o 
   3   6   8      245.04      235.57     16.23 o 
   4   6   8       14.25       16.45      5.02 o 
   5   6   8      132.41      120.89     10.46 o 
   6   6   8       34.76       32.69      4.95 o 
   7   6   8        4.90        2.51      5.69 o 
   8   6   8        0.96        6.61      2.51 o 
  -7   7   8        0.42        0.00      5.02 o 
  -6   7   8       10.80       12.23      3.67 o 
  -5   7   8       23.86       21.97      5.88 o 
  -4   7   8       15.65       17.34      4.56 o 
  -3   7   8      192.81      187.71     13.97 o 
  -2   7   8      135.92      136.58      9.93 o 
  -1   7   8       85.22       77.49      4.43 o 
   0   7   8       54.35       48.03      3.07 o 
   1   7   8       83.65       83.87      5.81 o 
   2   7   8      136.43      128.36     10.29 o 
   3   7   8      191.55      182.73     13.87 o 
   4   7   8       15.73       17.32      3.49 o 
   5   7   8       23.21       23.59      5.32 o 
   6   7   8       10.98       10.10      3.65 o 
   7   7   8        0.34        0.00      1.59 o 
  -7   8   8        6.92        9.29      6.28 o 
  -6   8   8       34.08       30.30     10.71 o 
  -5   8   8      129.10      130.22     11.98 o 
  -4   8   8       60.42       62.75      8.47 o 
  -3   8   8        4.76        5.61      2.96 o 
  -2   8   8       94.68       83.09      7.53 o 
  -1   8   8       44.18       46.56      3.93 o 
   0   8   8      144.54      124.81     13.78 o 
   1   8   8       44.55       46.90      5.95 o 
   2   8   8       93.87       85.43      8.69 o 
   3   8   8        4.97        7.33      2.82 o 
   4   8   8       59.79       66.89      8.09 o 
   5   8   8      130.47      133.02     11.41 o 
   6   8   8       34.41       33.67     15.11 o 
  -6   9   8        9.82        6.36      3.26 o 
  -5   9   8        2.79        2.15      2.83 o 
  -4   9   8       88.88       84.63      8.62 o 
  -3   9   8      101.03       99.68      7.36 o 
  -2   9   8       39.49       30.60      4.36 o 
  -1   9   8      132.08      128.08      6.87 o 
   0   9   8       36.38       42.10      5.52 o 
   1   9   8      130.40      134.55     14.91 o 
   2   9   8       39.74       25.23     10.38 o 
   3   9   8      100.48       96.96      7.50 o 
   4   9   8       88.59       85.26      8.33 o 
   5   9   8        2.78        2.43      2.84 o 
   6   9   8       10.06        3.16      4.56 o 
  -5  10   8        0.93        1.00      2.18 o 
  -4  10   8       15.80       12.24      3.54 o 
  -3  10   8        8.79        6.24      2.82 o 
  -2  10   8       35.23       33.90      3.96 o 
  -1  10   8       27.72       28.71      7.70 o 
   0  10   8       67.44       60.70      6.61 o 
   1  10   8       27.45       32.47      7.20 o 
   2  10   8       35.39       35.40      4.52 o 
   3  10   8        8.50        4.43      3.93 o 
   4  10   8       16.16       16.65      2.85 o 
   5  10   8        0.86        0.39      1.52 o 
  -4  11   8        0.66        0.93      1.10 o 
  -3  11   8       45.35       50.24      4.73 o 
  -2  11   8       16.24       19.22      2.96 o 
  -1  11   8       19.90       24.52      6.61 o 
   0  11   8       68.02       62.55      6.53 o 
   1  11   8       20.22       21.34      4.02 o 
   2  11   8       16.24       15.15      5.19 o 
   3  11   8       45.01       52.66      7.03 o 
   4  11   8        0.70        0.67      2.09 o 
  -2  12   8        3.40        3.60      3.85 o 
  -1  12   8       11.66       11.05      4.60 o 
   0  12   8        1.17        1.84      3.18 o 
   1  12   8       11.47        7.53      4.18 o 
   2  12   8        3.57        4.52      1.92 o 
   1   0   9      541.23      497.74     11.97 o 
   2   0   9      461.20      454.22     13.87 o 
   3   0   9      346.84      341.80     17.11 o 
   4   0   9      628.65      655.05     28.08 o 
   5   0   9       11.32        9.64      2.23 o 
   6   0   9       46.06       39.85     12.56 o 
   7   0   9      266.36      241.72     37.42 o 
   8   0   9       40.97       16.89     20.05 o 
   9   0   9        3.38        2.06      1.38 o 
  -9   1   9        0.15        4.02      3.77 o 
  -8   1   9       21.02        6.78     13.01 o 
  -7   1   9       11.73       13.22      4.03 o 
  -6   1   9        2.76        1.11      2.27 o 
  -5   1   9        8.51        2.59      6.44 o 
  -4   1   9      145.89      139.74      6.15 o 
  -3   1   9       18.81       21.55      1.93 o 
  -2   1   9        2.03        1.17      0.41 o 
  -1   1   9     1205.57     1128.20     27.64 o 
   0   1   9      172.01      164.29      8.12 o 
   1   1   9     1206.87     1169.10     36.39 o 
   2   1   9        1.89        1.92      0.67 o 
   3   1   9       18.84       22.23      1.24 o 
   4   1   9      146.77      132.99      6.70 o 
   5   1   9        8.27        6.25      3.51 o 
   6   1   9        2.82        4.79      2.67 o 
   7   1   9       11.77        9.04      9.04 o 
   8   1   9       21.08       10.25      8.03 o 
   9   1   9        0.15        1.97      1.72 o 
  -9   2   9       22.99       32.14     12.64 o 
  -8   2   9       27.56       23.52     11.21 o 
  -7   2   9      100.71      109.51     10.80 o 
  -6   2   9       51.23       47.07     13.18 o 
  -5   2   9       87.01       88.02      8.93 o 
  -4   2   9      138.29      128.14      7.92 o 
  -3   2   9      339.08      357.85     15.07 o 
  -2   2   9     1184.34     1217.52     55.16 o 
  -1   2   9      223.12      205.42      6.88 o 
   0   2   9       72.01       66.58      3.24 o 
   1   2   9      221.80      216.84      7.15 o 
   2   2   9     1184.94     1241.17     66.25 o 
   3   2   9      336.70      356.67     15.64 o 
   4   2   9      138.16      147.04      7.81 o 
   5   2   9       85.21       77.82      9.84 o 
   6   2   9       51.13       55.26      5.41 o 
   7   2   9      100.30       91.13     20.69 o 
   8   2   9       28.05        8.12      9.12 o 
   9   2   9       23.11       26.03      9.96 o 
  -9   3   9        4.42        8.87      6.44 o 
  -8   3   9       15.10       20.42     12.13 o 
  -7   3   9      124.99      123.99     28.65 o 
  -6   3   9       10.00        6.80      2.82 o 
  -5   3   9      229.79      242.53     12.93 o 
  -4   3   9       38.08       43.88      4.41 o 
  -3   3   9       35.82       39.70      2.41 o 
  -2   3   9      363.31      360.14     18.74 o 
  -1   3   9      255.38      269.64     13.09 o 
   0   3   9     2234.88     2055.26     81.93 o 
   1   3   9      255.46      290.81     19.94 o 
   2   3   9      361.31      372.13     21.80 o 
   3   3   9       35.59       41.19      3.09 o 
   4   3   9       38.50       52.04      6.32 o 
   5   3   9      232.03      215.22     20.22 o 
   6   3   9        9.89        8.35      3.72 o 
   7   3   9      124.90      110.67     13.82 o 
   8   3   9       15.26       14.39      5.52 o 
   9   3   9        4.58        1.79      1.77 o 
  -8   4   9        9.62       12.47     10.21 o 
  -7   4   9        6.84        7.03      6.53 o 
  -6   4   9       93.82       56.97     22.24 o 
  -5   4   9      102.96       70.03     20.02 o 
  -4   4   9      623.82      642.08     28.29 o 
  -3   4   9       64.31       62.90      2.77 o 
  -2   4   9      100.25      106.22      5.25 o 
  -1   4   9      108.89      107.03      5.83 o 
   0   4   9       12.46       11.18      1.00 o 
   1   4   9      109.82      113.07      6.36 o 
   2   4   9       98.64      107.83      6.40 o 
   3   4   9       63.18       74.89      5.15 o 
   4   4   9      623.96      687.04     48.75 o 
   5   4   9      102.79       64.46     25.51 o 
   6   4   9       94.54       81.03     11.03 o 
   7   4   9        6.89        7.20      7.03 o 
   8   4   9        9.70        7.28      6.53 o 
  -8   5   9        2.77        0.00      6.78 o 
  -7   5   9        2.73        1.17      8.95 o 
  -6   5   9       93.03       67.34     34.00 o 
  -5   5   9        0.40        0.64      1.76 o 
  -4   5   9       17.67       15.28      2.91 o 
  -3   5   9       50.49       57.63      3.75 o 
  -2   5   9       66.16       66.65      3.42 o 
  -1   5   9       32.67       28.76      2.35 o 
   0   5   9       35.05       43.76      3.43 o 
   1   5   9       33.19       29.21      2.39 o 
   2   5   9       67.96       69.28      3.41 o 
   3   5   9       51.96       63.60      8.87 o 
   4   5   9       17.71       16.49      4.83 o 
   5   5   9        0.45        0.91      2.88 o 
   6   5   9       93.19       78.80     18.80 o 
   7   5   9        2.80        2.34      3.35 o 
   8   5   9        2.84        1.92      4.18 o 
  -8   6   9        7.27        4.27      7.36 o 
  -7   6   9        0.94        0.00      4.60 o 
  -6   6   9       12.67        8.16      5.82 o 
  -5   6   9       53.91       53.82      6.64 o 
  -4   6   9       13.78       14.87      4.83 o 
  -3   6   9      291.34      269.87     16.37 o 
  -2   6   9      153.09      153.21      8.57 o 
  -1   6   9       34.83       30.58      2.01 o 
   0   6   9       44.00       48.34      4.98 o 
   1   6   9       34.57       29.72      2.67 o 
   2   6   9      153.70      168.50      7.56 o 
   3   6   9      291.47      278.58     18.38 o 
   4   6   9       13.99       16.68      3.65 o 
   5   6   9       53.69       61.23      7.92 o 
   6   6   9       12.60       10.85      5.16 o 
   7   6   9        0.92        0.00      4.52 o 
   8   6   9        7.20        6.44      4.60 o 
  -7   7   9       16.80       11.80      7.11 o 
  -6   7   9       10.03       14.89      8.87 o 
  -5   7   9       19.26       15.92      4.33 o 
  -4   7   9       81.00       64.17      7.37 o 
  -3   7   9       58.95       69.68      6.95 o 
  -2   7   9      229.57      235.46     14.52 o 
  -1   7   9      195.97      202.35      7.99 o 
   0   7   9      131.26      124.43      7.65 o 
   1   7   9      196.81      211.25     13.42 o 
   2   7   9      228.20      217.47     12.74 o 
   3   7   9       59.13       64.53      7.83 o 
   4   7   9       80.53       71.25      6.82 o 
   5   7   9       19.53       17.02      6.82 o 
   6   7   9       10.12        5.61      1.76 o 
   7   7   9       16.63        4.52      5.19 o 
  -7   8   9        3.05        2.59      3.43 o 
  -6   8   9        5.39        3.85      3.26 o 
  -5   8   9        6.88        6.79      3.50 o 
  -4   8   9      104.27      115.48      9.29 o 
  -3   8   9       95.22       93.16      7.32 o 
  -2   8   9      191.86      191.59      9.19 o 
  -1   8   9       57.84       58.03      7.48 o 
   0   8   9      195.49      167.99     20.92 o 
   1   8   9       56.45       54.70      6.45 o 
   2   8   9      191.53      198.72     14.48 o 
   3   8   9       95.18       90.98      9.18 o 
   4   8   9      104.07      112.28      7.06 o 
   5   8   9        6.72        7.10      2.06 o 
   6   8   9        5.37        2.80      2.03 o 
   7   8   9        3.01        2.12      1.53 o 
  -6   9   9        2.30        2.26      1.76 o 
  -5   9   9       17.33       17.25      3.13 o 
  -4   9   9       43.05       38.25      3.44 o 
  -3   9   9      125.68      124.60      9.46 o 
  -2   9   9       89.11       85.74      6.94 o 
  -1   9   9      128.03      125.28      9.51 o 
   0   9   9        0.41        2.18      3.77 o 
   1   9   9      128.52      124.00     13.74 o 
   2   9   9       88.84       90.81      8.68 o 
   3   9   9      125.07      136.16     10.92 o 
   4   9   9       42.72       44.43      5.73 o 
   5   9   9       17.30       17.82      4.18 o 
   6   9   9        2.44        1.45      1.54 o 
  -5  10   9       17.08       14.90      2.18 o 
  -4  10   9        4.80        4.37      1.65 o 
  -3  10   9       24.78       27.64      3.46 o 
  -2  10   9       44.14       52.90     10.04 o 
  -1  10   9      104.31      112.57     14.32 o 
   0  10   9        0.00        0.33      3.18 o 
   1  10   9      104.36      103.19     12.65 o 
   2  10   9       44.06       48.80      7.95 o 
   3  10   9       25.03       23.10      5.44 o 
   4  10   9        4.84        4.94      2.76 o 
   5  10   9       17.20       12.79      4.60 o 
  -4  11   9        3.49        3.51      3.35 o 
  -3  11   9        5.25        3.66      1.88 o 
  -2  11   9       30.51       36.58      8.12 o 
  -1  11   9       22.57       27.70      6.86 o 
   0  11   9      123.13      150.73     16.92 o 
   1  11   9       22.19       21.76      6.11 o 
   2  11   9       30.26       35.91      6.70 o 
   3  11   9        5.33        3.93      2.84 o 
   4  11   9        3.48        2.84      2.18 o 
  -1  12   9       14.67       13.64      3.18 o 
   0  12   9        1.09        0.84      1.67 o 
   1  12   9       14.62       17.66      2.85 o 
   0   0  10      222.54      194.11     14.32 o 
   1   0  10     4640.62     4503.36    252.46 o 
   2   0  10      381.84      391.64     10.66 o 
   3   0  10      218.73      194.18     10.98 o 
   4   0  10       52.94       44.99      3.12 o 
   5   0  10      188.82      199.94     17.10 o 
   6   0  10        2.41        4.35      6.69 o 
   7   0  10        9.50       11.58      3.15 o 
   8   0  10       38.67       14.06     20.51 o 
   9   0  10        7.08        1.73      2.30 o 
  -9   1  10        4.89        5.44      5.36 o 
  -7   1  10        4.06        3.95      3.15 o 
  -6   1  10      313.57      325.61     19.09 o 
  -5   1  10       75.08       77.71     10.13 o 
  -4   1  10      292.52      302.10     12.61 o 
  -3   1  10      518.59      534.72     31.26 o 
  -2   1  10      604.32      615.73     20.23 o 
  -1   1  10      406.57      396.87      7.87 o 
   0   1  10        2.09        2.89      1.33 o 
   1   1  10      406.44      410.12     15.77 o 
   2   1  10      604.53      612.46     14.44 o 
   3   1  10      516.01      518.91     28.82 o 
   4   1  10      288.28      285.98     18.27 o 
   5   1  10       76.29       79.26      9.09 o 
   6   1  10      310.42      346.54     37.94 o 
   7   1  10        3.91        4.85      6.94 o 
   8   1  10       28.32       26.23      4.38 o 
   9   1  10        4.91        1.34      3.31 o 
  -9   2  10        1.60        9.20      5.02 o 
  -8   2  10        1.78        2.09      6.36 o 
  -7   2  10       21.48       26.84      5.63 o 
  -6   2  10       66.66       67.60      9.14 o 
  -5   2  10       74.15       70.54      8.72 o 
  -4   2  10       19.21       18.90      2.04 o 
  -3   2  10      427.61      410.52     26.64 o 
  -2   2  10      330.06      332.79     12.87 o 
  -1   2  10     4070.14     4154.03    173.17 o 
   0   2  10     5191.32     5367.69    431.09 o 
   1   2  10     4063.69     4246.32    231.76 o 
   2   2  10      332.64      347.22     17.52 o 
   3   2  10      427.75      431.92     43.05 o 
   4   2  10       19.59       16.75      2.28 o 
   5   2  10       74.47       71.36      9.19 o 
   6   2  10       66.54       72.90     10.22 o 
   7   2  10       21.23       25.94      6.95 o 
   8   2  10        1.88        0.93      2.14 o 
   9   2  10        1.60        0.00      1.72 o 
  -8   3  10        6.60        5.69      4.77 o 
  -7   3  10       58.53       59.69     16.83 o 
  -6   3  10       19.59       19.11      3.66 o 
  -5   3  10       83.57       93.95      9.37 o 
  -4   3  10      113.86      119.66      6.26 o 
  -3   3  10      108.25      100.52      5.34 o 
  -2   3  10       11.22       10.40      1.10 o 
  -1   3  10      647.45      649.15     33.61 o 
   0   3  10       18.79       15.38      1.61 o 
   1   3  10      649.43      699.97     48.10 o 
   2   3  10       10.64       10.19      1.28 o 
   3   3  10      108.74       95.85      7.59 o 
   4   3  10      113.38      114.94     11.39 o 
   5   3  10       84.37       77.74     11.17 o 
   6   3  10       19.59       19.84      6.20 o 
   7   3  10       58.41       38.09      7.87 o 
   8   3  10        6.47        1.85      2.18 o 
  -8   4  10       12.25       15.73     10.21 o 
  -7   4  10      147.61      168.27     31.01 o 
  -6   4  10       31.39       20.27      9.75 o 
  -5   4  10      160.50      153.61     16.77 o 
  -4   4  10      310.73      349.52     17.99 o 
  -3   4  10      471.89      471.73     33.00 o 
  -2   4  10     1144.62     1136.18     70.07 o 
  -1   4  10      143.35      144.80      7.31 o 
   0   4  10      604.39      697.09     39.82 o 
   1   4  10      142.62      153.73     12.69 o 
   2   4  10     1150.09     1253.09     64.01 o 
   3   4  10      470.22      509.81     30.89 o 
   4   4  10      312.38      326.36     37.36 o 
   5   4  10      161.63      166.99     25.77 o 
   6   4  10       31.19       38.27      7.78 o 
   7   4  10      148.63      109.11     21.37 o 
   8   4  10       12.46        6.36      6.69 o 
  -8   5  10        4.76        3.35      4.10 o 
  -7   5  10        5.54        2.09      9.12 o 
  -6   5  10      119.65       97.43     26.97 o 
  -5   5  10      126.94      113.23     25.39 o 
  -4   5  10       47.64       41.26     14.47 o 
  -3   5  10      249.99      258.26     20.62 o 
  -2   5  10       46.06       35.55      3.80 o 
  -1   5  10        1.58        2.43      1.09 o 
   0   5  10       45.60       44.71      3.40 o 
   1   5  10        1.34        1.68      0.71 o 
   2   5  10       46.69       49.89      3.77 o 
   3   5  10      251.74      277.78     14.33 o 
   4   5  10       47.87       50.89      5.04 o 
   5   5  10      127.77      127.60     14.41 o 
   6   5  10      120.47      108.81     29.11 o 
   7   5  10        5.38        3.35      3.35 o 
   8   5  10        4.73        1.62      2.11 o 
  -8   6  10        2.86        1.17      5.19 o 
  -7   6  10        2.86        2.01      7.36 o 
  -6   6  10       64.90       49.68     10.10 o 
  -5   6  10       56.66       54.43      7.68 o 
  -4   6  10       90.48       86.45      7.40 o 
  -3   6  10      110.28      105.22      7.20 o 
  -2   6  10      265.97      259.30     11.75 o 
  -1   6  10      101.63      103.01      7.51 o 
   0   6  10        1.06        3.16      2.10 o 
   1   6  10      101.36      107.16      7.71 o 
   2   6  10      268.81      270.50     15.93 o 
   3   6  10      109.81      108.10      7.76 o 
   4   6  10       90.84       82.60      8.41 o 
   5   6  10       56.62       64.55     15.49 o 
   6   6  10       64.90       56.53     22.65 o 
   7   6  10        3.03        2.51      3.01 o 
   8   6  10        2.88        3.11      2.80 o 
  -7   7  10        2.43        0.92      4.85 o 
  -6   7  10       44.99       62.11     13.98 o 
  -5   7  10       59.32       53.06      6.89 o 
  -4   7  10       31.24       30.72      4.14 o 
  -3   7  10      157.74      159.81      9.67 o 
  -2   7  10      155.95      153.13     10.35 o 
  -1   7  10      273.22      268.65     14.01 o 
   0   7  10        4.99        8.98      2.13 o 
   1   7  10      272.96      272.51     16.33 o 
   2   7  10      157.10      166.23      9.52 o 
   3   7  10      157.38      157.26      8.68 o 
   4   7  10       31.68       33.52      5.06 o 
   5   7  10       60.31       46.61      8.75 o 
   6   7  10       45.48       20.68      9.71 o 
   7   7  10        2.40        1.09      2.43 o 
  -6   8  10        4.49        8.53      4.60 o 
  -5   8  10        6.80        8.20      2.35 o 
  -4   8  10        9.63        8.30      2.72 o 
  -3   8  10       27.35       35.25      5.48 o 
  -2   8  10      114.87      118.80      9.55 o 
  -1   8  10       24.98       29.59      5.47 o 
   0   8  10        2.61        3.77      3.51 o 
   1   8  10       24.77       25.90      2.98 o 
   2   8  10      113.55      113.23      6.86 o 
   3   8  10       27.20       37.69      6.40 o 
   4   8  10        9.61        6.49      3.19 o 
   5   8  10        6.68        6.03      2.84 o 
   6   8  10        4.48        1.85      1.55 o 
  -6   9  10       18.68        7.62      3.01 o 
  -5   9  10        8.11        3.93      3.35 o 
  -4   9  10        4.58        5.08      2.68 o 
  -3   9  10       96.63       89.34      7.25 o 
  -2   9  10       25.66       37.08      4.42 o 
  -1   9  10      104.48       94.42      9.72 o 
   0   9  10        4.86        5.77      2.68 o 
   1   9  10      104.39       95.74     11.73 o 
   2   9  10       25.19       34.99      5.34 o 
   3   9  10       96.02       98.43      7.37 o 
   4   9  10        4.67        6.42      1.89 o 
   5   9  10        7.83        3.08      3.22 o 
   6   9  10       19.09        8.79      5.11 o 
  -5  10  10        0.67        0.84      1.76 o 
  -4  10  10        2.99        2.85      1.70 o 
  -3  10  10       14.80       14.23      5.36 o 
  -2  10  10       55.47       64.80     10.72 o 
  -1  10  10      113.41      114.35     14.32 o 
   0  10  10        1.61        0.75      1.92 o 
   1  10  10      112.57      102.95     12.82 o 
   2  10  10       55.69       57.68      5.44 o 
   3  10  10       14.46        7.26      2.68 o 
   4  10  10        2.93        2.68      2.34 o 
   5  10  10        0.69        2.51      3.85 o 
  -3  11  10        7.65        7.03      4.10 o 
  -2  11  10        2.90        0.67      3.60 o 
  -1  11  10        2.10        1.59      3.43 o 
   0  11  10       10.68        9.12      3.01 o 
   1  11  10        2.02        1.42      1.84 o 
   2  11  10        3.07        2.51      2.76 o 
   3  11  10        7.98        6.28      1.84 o 
  -1  12  10        2.70        1.67      3.10 o 
   0  12  10       13.99        3.93      3.26 o 
   1  12  10        2.68        2.51      2.76 o 
   1   0  11      159.99      163.79      7.77 o 
   2   0  11      492.16      447.69     14.49 o 
   3   0  11        2.25        1.29      0.91 o 
   4   0  11        0.78        2.32      1.22 o 
   5   0  11        0.22        0.00      1.48 o 
   6   0  11        5.59        0.33      2.26 o 
   7   0  11       16.81       16.03      4.55 o 
   8   0  11        0.03        0.00      2.07 o 
   9   0  11        7.97        2.85      6.86 o 
  -9   1  11       14.03       20.67      9.71 o 
  -8   1  11       10.87        3.01      5.48 o 
  -7   1  11       50.31       64.09      8.65 o 
  -6   1  11       32.86       44.07      6.52 o 
  -5   1  11       54.13       52.27      5.76 o 
  -4   1  11      243.64      253.85     12.24 o 
  -3   1  11      197.41      187.77     13.74 o 
  -2   1  11     2212.09     2122.77     92.27 o 
  -1   1  11       38.10       37.72      1.71 o 
   0   1  11     5420.86     4983.99    484.02 o 
   1   1  11       38.66       37.93      3.93 o 
   2   1  11     2214.35     1898.21    124.76 o 
   3   1  11      199.52      177.50      9.02 o 
   4   1  11      243.01      242.27     12.15 o 
   5   1  11       54.37       55.01     10.67 o 
   6   1  11       32.96       44.67      5.56 o 
   7   1  11       49.99       48.72     10.21 o 
   8   1  11       11.06       13.83      3.95 o 
   9   1  11       14.09       15.48      8.62 o 
  -8   2  11        3.02        0.00      4.18 o 
  -7   2  11       18.80       15.81      4.54 o 
  -6   2  11       33.86       39.63      6.71 o 
  -5   2  11      241.04      273.55     19.92 o 
  -4   2  11      321.25      379.11     25.70 o 
  -3   2  11      130.36      120.98      7.21 o 
  -2   2  11      650.57      628.58     29.98 o 
  -1   2  11      510.92      455.52     20.53 o 
   0   2  11      437.89      488.30     25.71 o 
   1   2  11      510.48      479.52     13.99 o 
   2   2  11      651.39      638.17     68.01 o 
   3   2  11      128.80      119.20     11.69 o 
   4   2  11      322.26      320.88     23.30 o 
   5   2  11      241.41      244.66     14.37 o 
   6   2  11       33.61       21.87      7.14 o 
   7   2  11       18.40       16.07      5.61 o 
   8   2  11        3.07        2.54      2.07 o 
  -8   3  11        4.91        4.27      7.87 o 
  -7   3  11        0.35        1.51      4.35 o 
  -6   3  11       30.34       26.45      8.52 o 
  -5   3  11        1.87        2.59      1.99 o 
  -4   3  11      510.28      509.72     28.19 o 
  -3   3  11      162.12      156.64     11.23 o 
  -2   3  11      349.65      329.61     20.31 o 
  -1   3  11      868.62      841.75     38.43 o 
   0   3  11      146.66      166.10      9.92 o 
   1   3  11      868.24      862.61     48.98 o 
   2   3  11      346.81      329.70     24.66 o 
   3   3  11      158.97      158.23     12.48 o 
   4   3  11      509.17      521.73     50.66 o 
   5   3  11        1.85        1.87      2.25 o 
   6   3  11       30.66       35.61      6.90 o 
   7   3  11        0.31        1.42      5.35 o 
   8   3  11        4.92        3.30      2.55 o 
  -8   4  11        2.95        9.12      9.12 o 
  -7   4  11       63.96       53.33     17.41 o 
  -6   4  11       26.48        7.28     11.55 o 
  -5   4  11      267.95      251.45     17.29 o 
  -4   4  11      316.38      323.68     17.52 o 
  -3   4  11      249.69      221.17     19.20 o 
  -2   4  11      113.33      115.23      7.16 o 
  -1   4  11      443.43      474.31     34.97 o 
   0   4  11        9.38       10.68      1.17 o 
   1   4  11      445.08      497.30     30.45 o 
   2   4  11      112.70      126.74     10.15 o 
   3   4  11      250.88      248.80     18.63 o 
   4   4  11      317.07      304.10     35.94 o 
   5   4  11      268.41      223.09     31.00 o 
   6   4  11       26.63       24.21      6.07 o 
   7   4  11       63.21       40.44     12.14 o 
   8   4  11        2.78        5.96      3.10 o 
  -8   5  11        9.55        8.87      8.54 o 
  -7   5  11        9.57        6.95      5.94 o 
  -6   5  11       38.58       28.86     11.38 o 
  -5   5  11       85.18       77.38     10.36 o 
  -4   5  11       29.38       32.66      4.32 o 
  -3   5  11      109.04      122.24      6.45 o 
  -2   5  11      231.95      212.80     16.40 o 
  -1   5  11        8.69        6.31      2.75 o 
   0   5  11      479.37      522.14     43.02 o 
   1   5  11        8.16       10.50      2.03 o 
   2   5  11      235.97      253.50     13.77 o 
   3   5  11      107.61      111.33      7.20 o 
   4   5  11       30.05       33.98     11.38 o 
   5   5  11       85.56       68.99     16.50 o 
   6   5  11       38.38       47.40     12.89 o 
   7   5  11        9.34        4.69      5.94 o 
   8   5  11        9.59       10.20      7.28 o 
  -7   6  11        9.03        8.62      7.36 o 
  -6   6  11       15.48       13.26      6.19 o 
  -5   6  11        6.68        8.94      4.98 o 
  -4   6  11      156.10      148.04     11.80 o 
  -3   6  11      175.24      181.85     15.26 o 
  -2   6  11      195.02      197.58     12.39 o 
  -1   6  11      186.68      189.28      9.42 o 
   0   6  11       71.29       83.69      5.44 o 
   2   6  11      194.17      203.92     11.28 o 
   3   6  11      176.03      167.66      8.98 o 
   4   6  11      156.80      151.94     24.64 o 
   5   6  11        6.84        3.26      5.23 o 
   6   6  11       15.58       16.01      5.86 o 
   7   6  11        8.80        3.26      5.44 o 
  -7   7  11       17.41       10.71      7.20 o 
  -6   7  11        3.45        3.18      5.19 o 
  -5   7  11       70.21       82.35     12.64 o 
  -4   7  11       26.78       28.73      4.52 o 
  -3   7  11       31.86       37.88      5.74 o 
  -2   7  11       55.57       55.63      8.30 o 
  -1   7  11       20.40       18.55      2.46 o 
   0   7  11      246.43      237.65     12.58 o 
   1   7  11       20.78       20.08      2.39 o 
   2   7  11       56.35       60.01      6.46 o 
   3   7  11       32.52       34.83      4.56 o 
   4   7  11       26.21       24.86      4.31 o 
   5   7  11       70.55       86.83     18.42 o 
   6   7  11        3.33        1.43      2.63 o 
   7   7  11       17.24       22.66      5.77 o 
  -6   8  11        5.98        2.68      3.60 o 
  -5   8  11       30.45       18.55     10.46 o 
  -4   8  11       46.07       48.55      5.30 o 
  -3   8  11      508.00      539.02     39.67 o 
  -2   8  11      185.21      171.33     10.70 o 
  -1   8  11      221.97      224.77     14.48 o 
   0   8  11       87.80       79.00      5.86 o 
   1   8  11      222.97      226.21     14.85 o 
   2   8  11      184.48      167.31     12.26 o 
   3   8  11      505.05      515.11     31.75 o 
   4   8  11       46.21       47.57      5.62 o 
   5   8  11       30.20       15.39     17.37 o 
   6   8  11        5.81        3.11      1.71 o 
  -5   9  11       26.36       28.04      4.44 o 
  -4   9  11       19.44       22.14      5.10 o 
  -3   9  11        9.69       10.48      2.99 o 
  -2   9  11      161.36      178.08     15.52 o 
  -1   9  11       91.89       77.84      8.42 o 
   0   9  11       60.97       60.11      9.13 o 
   1   9  11       92.16       75.88      9.80 o 
   2   9  11      161.34      171.13     12.44 o 
   3   9  11        9.73       11.41      2.27 o 
   4   9  11       19.39       16.94      3.01 o 
   5   9  11       26.64       24.55      4.35 o 
  -4  10  11        0.31        1.09      2.84 o 
  -3  10  11        0.94        3.77      3.51 o 
  -2  10  11       11.59       17.66      6.02 o 
  -1  10  11        6.92        5.44      4.43 o 
   0  10  11        8.27        8.12      4.27 o 
   1  10  11        7.08        5.10      3.68 o 
   2  10  11       11.45       13.47      4.43 o 
   3  10  11        0.91        0.69      1.85 o 
   4  10  11        0.32        0.00      1.59 o 
  -3  11  11        4.70        5.86      4.27 o 
  -2  11  11        8.42        9.62      4.69 o 
  -1  11  11        9.61       10.71      4.60 o 
   0  11  11       25.59       20.42      5.77 o 
   1  11  11        9.50        7.95      4.10 o 
   2  11  11        8.31        7.61      2.01 o 
   3  11  11        4.72        5.69      2.51 o 
   0   0  12       59.82       64.15      8.29 o 
   1   0  12     1245.63     1144.60     52.64 o 
   2   0  12      276.26      268.01     10.74 o 
   3   0  12        6.43        4.68      0.96 o 
   4   0  12       39.17       41.13      3.02 o 
   5   0  12      258.15      280.08     13.06 o 
   6   0  12      132.48      133.43      9.86 o 
   7   0  12       10.74        7.28      4.58 o 
   8   0  12       13.60        3.95      7.53 o 
  -8   1  12        2.55        1.81      2.26 o 
  -7   1  12       14.40       13.71      5.00 o 
  -6   1  12       58.44       72.82      7.54 o 
  -5   1  12       77.37       76.12     10.01 o 
  -4   1  12       13.67        7.15      2.83 o 
  -3   1  12       99.47      110.30      6.42 o 
  -2   1  12      175.29      162.40      9.66 o 
  -1   1  12      110.19       96.14      5.19 o 
   0   1  12     2920.69     2611.66    331.21 o 
   1   1  12      108.75      100.53      5.73 o 
   2   1  12      174.97      161.34      6.11 o 
   3   1  12       98.44      106.09      5.43 o 
   4   1  12       13.58       11.17      3.49 o 
   5   1  12       77.82       69.70      8.65 o 
   6   1  12       58.08       77.17     10.93 o 
   7   1  12       14.02       12.52      3.85 o 
   8   1  12        2.53        3.14      2.68 o 
  -8   2  12        4.27        0.32      1.46 o 
  -7   2  12        0.23        0.22      2.67 o 
  -6   2  12        9.68        4.98      3.50 o 
  -5   2  12       90.72       98.16      8.04 o 
  -4   2  12       94.64       89.07      7.29 o 
  -3   2  12       12.40       15.36      4.73 o 
  -2   2  12      114.61      120.85      7.04 o 
  -1   2  12      443.36      443.08     25.20 o 
   0   2  12      948.89      879.30     69.11 o 
   1   2  12      439.10      407.05     41.12 o 
   2   2  12      114.39      119.63      7.82 o 
   3   2  12       12.49        7.42      3.14 o 
   4   2  12       94.99       80.85      9.33 o 
   5   2  12       91.94       92.10      8.39 o 
   6   2  12        9.42       12.25      4.04 o 
   7   2  12        0.22        1.19      2.38 o 
   8   2  12        4.27        2.52      2.91 o 
  -8   3  12        7.09        4.52      7.36 o 
  -7   3  12        7.58        4.94      6.61 o 
  -6   3  12       52.78       51.95     10.05 o 
  -5   3  12       44.45       61.02      7.73 o 
  -4   3  12      452.81      469.41     29.79 o 
  -3   3  12       38.45       41.14      3.09 o 
  -2   3  12      467.34      433.29     32.89 o 
  -1   3  12      141.77      139.84      8.87 o 
   0   3  12      119.04      142.18      7.28 o 
   1   3  12      141.76      134.93     10.19 o 
   2   3  12      471.83      484.96     43.75 o 
   3   3  12       38.82       30.91      5.36 o 
   4   3  12      451.05      406.12     41.45 o 
   5   3  12       44.23       47.53      6.71 o 
   6   3  12       52.24       46.07      6.78 o 
   7   3  12        7.76        1.93      4.52 o 
   8   3  12        6.96        1.53      7.36 o 
  -8   4  12        9.94        8.62      5.94 o 
  -7   4  12       12.92        9.62      8.70 o 
  -6   4  12       16.23       20.84      7.36 o 
  -5   4  12       23.30       19.76      9.49 o 
  -4   4  12       82.90       76.03      6.70 o 
  -3   4  12      120.61      108.55      8.20 o 
  -2   4  12      335.55      320.31     16.66 o 
  -1   4  12      325.97      323.30     29.19 o 
   0   4  12       24.23       27.76      3.24 o 
   1   4  12      327.11      341.39     23.90 o 
   2   4  12      335.12      311.30     40.57 o 
   3   4  12      121.51      123.24     11.65 o 
   4   4  12       82.99       75.37      9.71 o 
   5   4  12       23.53       20.77      6.11 o 
   6   4  12       16.06       15.98      6.21 o 
   7   4  12       12.92        4.40      2.43 o 
   8   4  12        9.83       12.02      5.19 o 
  -8   5  12       11.60        6.61      6.78 o 
  -7   5  12        5.74        7.28      7.03 o 
  -6   5  12       62.65       45.61     16.49 o 
  -5   5  12       10.29       12.81      6.35 o 
  -4   5  12      112.95      102.44      7.94 o 
  -3   5  12      302.04      317.19     16.65 o 
  -2   5  12      223.95      203.18     21.90 o 
  -1   5  12       50.35       53.39      4.42 o 
   0   5  12        0.34        3.34      1.56 o 
   1   5  12       52.14       52.15      3.76 o 
   2   5  12      225.78      224.67     14.97 o 
   3   5  12      300.11      311.85     37.86 o 
   4   5  12      112.93      101.19     19.60 o 
   5   5  12       10.20       10.39      4.11 o 
   6   5  12       62.36       60.39     17.92 o 
   7   5  12        5.61        1.67      2.84 o 
   8   5  12       11.56       10.62      9.08 o 
  -7   6  12       10.38       10.13      5.19 o 
  -6   6  12       34.74       36.83     12.55 o 
  -5   6  12       92.05       87.97     12.82 o 
  -4   6  12       59.93       56.66      6.35 o 
  -3   6  12      195.75      190.54     21.72 o 
  -2   6  12       50.32       52.91      5.50 o 
  -1   6  12       75.97       83.05      6.97 o 
   0   6  12        6.84        7.24      2.19 o 
   1   6  12       76.54       80.90      6.50 o 
   2   6  12       50.27       45.79      3.32 o 
   3   6  12      194.01      195.85     27.25 o 
   4   6  12       59.88       60.61     15.32 o 
   5   6  12       91.71       71.44     25.46 o 
   6   6  12       34.85       22.50     10.76 o 
   7   6  12       10.41       11.69      3.18 o 
  -7   7  12        5.79        8.03      2.76 o 
  -6   7  12        4.51        6.61      6.36 o 
  -5   7  12       17.45       21.56      4.80 o 
  -4   7  12       13.46       14.22      3.49 o 
  -3   7  12       56.42       55.68      6.13 o 
  -2   7  12      268.09      265.69     17.49 o 
  -1   7  12       82.00       90.01      6.44 o 
   0   7  12       23.34       18.50      2.61 o 
   1   7  12       82.26       89.03      7.67 o 
   2   7  12      267.58      245.52     15.52 o 
   3   7  12       56.85       48.99      8.75 o 
   4   7  12       13.52        4.51      6.61 o 
   5   7  12       17.51       17.79      6.44 o 
   6   7  12        4.45        6.55      2.05 o 
   7   7  12        5.87        5.92      3.04 o 
  -6   8  12        6.51        7.61      3.35 o 
  -5   8  12        5.74        6.92      2.14 o 
  -4   8  12       60.31       62.23      7.12 o 
  -3   8  12       53.54       60.10      8.92 o 
  -2   8  12      120.20      115.41     11.55 o 
  -1   8  12       57.62       55.00      5.47 o 
   0   8  12       70.26       57.66      6.33 o 
   1   8  12       57.60       57.64      6.35 o 
   2   8  12      121.44      101.10      8.77 o 
   3   8  12       53.80       54.04      5.14 o 
   4   8  12       61.11       57.27     14.74 o 
   5   8  12        5.68        5.89      4.02 o 
   6   8  12        6.46        4.61      1.92 o 
  -5   9  12        0.53        1.00      1.84 o 
  -4   9  12       31.23       35.67      8.41 o 
  -3   9  12       48.43       59.15      6.85 o 
  -2   9  12       19.22       21.40      3.84 o 
  -1   9  12       50.28       55.85     11.59 o 
   0   9  12       56.90       59.52      8.96 o 
   1   9  12       49.70       56.18      4.70 o 
   2   9  12       18.83       18.91      3.90 o 
   3   9  12       47.83       58.31      7.16 o 
   4   9  12       31.94       32.50      3.26 o 
   5   9  12        0.57        5.35      4.27 o 
  -4  10  12        2.71        3.26      2.09 o 
  -3  10  12       13.83       10.38      4.85 o 
  -2  10  12        3.03        2.84      3.93 o 
  -1  10  12        9.62       12.97      5.10 o 
   0  10  12       45.38       44.62      5.11 o 
   1  10  12        9.55       11.63      2.68 o 
   2  10  12        3.06        3.01      2.76 o 
   3  10  12       14.21        9.44      2.34 o 
   4  10  12        2.62        2.68      1.67 o 
  -3  11  12        6.04        6.61      4.02 o 
  -2  11  12        0.46        0.42      2.68 o 
  -1  11  12       34.87       33.65      6.53 o 
   0  11  12        2.56        1.84      2.84 o 
   1  11  12       34.34       29.46      5.44 o 
   2  11  12        0.56        0.67      2.01 o 
   1   0  13      472.14      512.77     26.39 o 
   2   0  13      426.39      385.40     21.80 o 
   3   0  13      130.66      140.22     10.24 o 
   4   0  13      405.68      402.25     21.64 o 
   5   0  13        0.04        0.00      3.31 o 
   6   0  13       10.15       13.57      5.42 o 
   7   0  13        6.93       10.64      4.98 o 
   8   0  13        0.79        1.69      2.78 o 
  -8   1  13        5.63        5.14      2.51 o 
  -7   1  13       77.54       74.77     13.94 o 
  -6   1  13       52.05       56.97      8.99 o 
  -5   1  13      277.46      277.76     32.90 o 
  -4   1  13        4.64        6.46      3.58 o 
  -3   1  13       23.26       21.84      1.55 o 
  -2   1  13      267.29      242.27     14.33 o 
  -1   1  13      976.80     1067.84     54.28 o 
   0   1  13      782.65      832.47     40.67 o 
   1   1  13      976.35      949.11     63.06 o 
   2   1  13      269.20      246.14     17.83 o 
   3   1  13       22.98       21.16      2.32 o 
   4   1  13        4.54        5.87      2.34 o 
   5   1  13      278.17      263.02     17.57 o 
   6   1  13       51.86       58.03      5.77 o 
   7   1  13       77.83       75.09     14.49 o 
   8   1  13        5.51        5.10      2.53 o 
  -8   2  13        5.01        0.35      1.97 o 
  -7   2  13       23.20       23.66      5.46 o 
  -6   2  13       15.79        7.81      5.10 o 
  -5   2  13      148.71      150.91     14.31 o 
  -4   2  13       52.40       50.54      7.16 o 
  -3   2  13      488.47      443.68     54.57 o 
  -2   2  13      378.20      369.09     18.96 o 
  -1   2  13      558.89      594.91     20.68 o 
   0   2  13      529.88      517.50     25.74 o 
   1   2  13      561.96      536.86     78.83 o 
   2   2  13      378.52      319.36     27.23 o 
   3   2  13      489.35      414.40     17.48 o 
   4   2  13       51.73       49.87      7.13 o 
   5   2  13      149.51      131.07     13.30 o 
   6   2  13       15.97        8.13      4.69 o 
   7   2  13       23.01       25.35      6.55 o 
   8   2  13        4.92        8.52      7.57 o 
  -8   3  13        2.65        4.77      4.77 o 
  -7   3  13       10.33        7.44      3.21 o 
  -6   3  13       30.72       18.54      9.08 o 
  -5   3  13       13.11       16.83      3.37 o 
  -4   3  13      156.11      151.98     10.69 o 
  -3   3  13       42.39       45.95      4.20 o 
  -2   3  13     1105.63     1267.43     99.16 o 
  -1   3  13       98.17      128.12      9.25 o 
   0   3  13     2144.79     2021.28    139.18 o 
   1   3  13       98.40      129.71     12.74 o 
   2   3  13     1103.88     1177.93     95.71 o 
   3   3  13       42.86       57.76     10.63 o 
   4   3  13      156.43      131.27     13.71 o 
   5   3  13       13.30       11.47      5.35 o 
   6   3  13       31.07       35.60     10.71 o 
   7   3  13       10.39        9.31      2.92 o 
   8   3  13        2.68        6.27      2.93 o 
  -8   4  13        2.64        0.00      6.44 o 
  -7   4  13       13.19       15.56     10.38 o 
  -6   4  13        0.15        0.00      1.54 o 
  -5   4  13       54.91       59.21      6.50 o 
  -4   4  13       11.10       10.68      3.78 o 
  -3   4  13       53.92       52.05      5.86 o 
  -2   4  13      119.91      139.69      7.54 o 
  -1   4  13       35.19       35.28      4.06 o 
   0   4  13       25.35       28.70      3.61 o 
   1   4  13       36.06       39.27      4.63 o 
   2   4  13      120.33      147.87     12.00 o 
   3   4  13       53.91       48.56     12.06 o 
   4   4  13       10.77        6.07      5.44 o 
   5   4  13       55.21       50.86      8.87 o 
   6   4  13        0.12        0.17      3.08 o 
   7   4  13       13.23       14.03      6.21 o 
   8   4  13        2.57        4.04      3.56 o 
  -7   5  13        4.83        5.44      7.53 o 
  -6   5  13       37.52       36.32     10.25 o 
  -5   5  13        9.41        4.54      5.34 o 
  -4   5  13      135.94      134.06      8.60 o 
  -3   5  13       27.00       27.03      2.87 o 
  -2   5  13       81.78       75.26      6.75 o 
  -1   5  13       11.17        8.77      1.76 o 
   0   5  13       41.64       52.30      4.68 o 
   1   5  13       11.05        8.32      2.51 o 
   2   5  13       79.88       77.29      7.31 o 
   3   5  13       26.76       33.98     10.63 o 
   4   5  13      134.81      140.68     23.71 o 
   5   5  13        9.62        6.35      4.66 o 
   6   5  13       37.09       35.95     13.52 o 
   7   5  13        4.78        6.01      3.51 o 
  -7   6  13        9.73        8.37      5.77 o 
  -6   6  13       70.13       84.74     17.33 o 
  -5   6  13       34.30       33.96      7.90 o 
  -4   6  13      235.11      262.09     19.29 o 
  -3   6  13       26.65       23.04      3.09 o 
  -2   6  13       27.92       26.22      3.29 o 
  -1   6  13        1.40        5.68      2.47 o 
   0   6  13       81.21       80.57      5.74 o 
   1   6  13        1.15        2.67      2.13 o 
   2   6  13       27.83       24.52      6.19 o 
   3   6  13       26.93       25.27      3.39 o 
   4   6  13      236.09      251.46     35.23 o 
   5   6  13       34.34       28.66     12.35 o 
   6   6  13       69.80       79.97     14.98 o 
   7   6  13        9.51        7.72      3.14 o 
  -6   7  13        8.85       10.96      4.60 o 
  -5   7  13       27.87       21.67      5.95 o 
  -4   7  13        8.85       10.38      5.08 o 
  -3   7  13       30.59       32.85      6.78 o 
  -2   7  13      201.18      205.76     11.72 o 
  -1   7  13        1.25        1.33      1.90 o 
   0   7  13       37.47       34.24      3.72 o 
   1   7  13        1.23        2.65      2.20 o 
   2   7  13      199.95      178.99     19.91 o 
   3   7  13       30.33       35.90     11.63 o 
   4   7  13        8.64       13.81      7.95 o 
   5   7  13       27.69       25.89      5.87 o 
   6   7  13        8.82        4.12      2.04 o 
  -6   8  13        3.52       16.23      2.76 o 
  -5   8  13       10.62        8.37      4.52 o 
  -4   8  13        7.00        7.78      3.48 o 
  -3   8  13       56.98       60.99      7.18 o 
  -2   8  13       15.37       14.52      3.36 o 
  -1   8  13      158.48      162.42     13.26 o 
   0   8  13        2.50        2.89      2.49 o 
   1   8  13      158.63      160.21      9.38 o 
   2   8  13       15.52       15.18      3.38 o 
   3   8  13       56.40       62.03      8.96 o 
   4   8  13        7.07        8.62      7.11 o 
   5   8  13       10.62       10.04      6.19 o 
   6   8  13        3.54        5.52      5.94 o 
  -4   9  13       19.89       15.46      7.20 o 
  -3   9  13       11.51       11.00      2.82 o 
  -2   9  13       60.51       55.48      7.70 o 
  -1   9  13       14.78       15.15      4.48 o 
   0   9  13        2.91        1.92      3.26 o 
   1   9  13       14.47       14.42      3.50 o 
   2   9  13       61.13       55.04      4.23 o 
   3   9  13       11.52        6.62      2.51 o 
   4   9  13       19.58       19.50      4.94 o 
   5   9  13        3.77        0.00      4.27 o 
  -3  10  13       23.94       35.49      7.03 o 
  -2  10  13        0.57        0.00      3.10 o 
  -1  10  13        1.44        0.92      1.92 o 
   0  10  13        4.25        9.04      4.10 o 
   1  10  13        1.28        1.59      2.59 o 
   2  10  13        0.57        0.91      1.67 o 
   3  10  13       24.49       28.74      3.17 o 
   4  10  13        6.99        7.78      3.18 o 
  -2  11  13        9.71       12.47      4.10 o 
  -1  11  13        1.30        3.18      1.92 o 
   0  11  13        3.87        4.69      1.92 o 
   1  11  13        1.28        1.67      2.51 o 
   2  11  13        9.54        9.87      2.85 o 
   0   0  14        6.91       15.48      4.85 o 
   1   0  14      343.39      369.99     17.78 o 
   2   0  14       36.14       43.06      5.14 o 
   3   0  14       89.46       97.24      7.24 o 
   4   0  14       10.50        9.82      2.21 o 
   5   0  14        0.35        0.90      2.42 o 
   6   0  14        0.31        0.34      3.04 o 
   7   0  14        3.70        6.19      3.08 o 
   8   0  14        0.23        3.59      2.91 o 
  -8   1  14        1.10        1.83      2.24 o 
  -7   1  14        9.44        8.67      2.72 o 
  -6   1  14       20.86       20.50      5.95 o 
  -5   1  14       65.64       84.28     13.40 o 
  -4   1  14      366.17      342.41     27.05 o 
  -3   1  14      216.87      215.32     20.16 o 
  -2   1  14      201.82      217.27     11.60 o 
  -1   1  14     1024.54     1055.08     54.52 o 
   0   1  14     1732.13     1690.12     99.94 o 
   1   1  14     1024.10     1072.71     61.18 o 
   2   1  14      203.59      186.72     18.56 o 
   3   1  14      215.51      201.60     17.09 o 
   4   1  14      369.86      344.85     25.70 o 
   5   1  14       64.68       72.65      7.23 o 
   6   1  14       20.09       21.39      6.29 o 
   7   1  14        9.52        4.13      3.42 o 
   8   1  14        0.98        4.35      2.54 o 
  -8   2  14        4.57        0.64      1.63 o 
  -7   2  14       11.17       16.45      4.69 o 
  -6   2  14       68.87       77.56     10.46 o 
  -5   2  14       49.84       51.57      6.74 o 
  -4   2  14      251.24      244.01     26.68 o 
  -3   2  14       48.90       64.29     10.97 o 
  -2   2  14      175.62      188.72     23.90 o 
  -1   2  14       12.93       18.43      2.53 o 
   0   2  14      342.88      396.59     18.28 o 
   1   2  14       12.85       19.43      2.39 o 
   2   2  14      175.39      169.17     18.15 o 
   3   2  14       49.03       57.84      5.86 o 
   4   2  14      252.03      238.25     13.47 o 
   5   2  14       49.86       56.42      5.68 o 
   6   2  14       69.01       89.69      7.48 o 
   7   2  14       11.02       16.40      4.11 o 
   8   2  14        4.57        5.33      2.18 o 
  -8   3  14       19.67       18.50     10.29 o 
  -7   3  14        8.46        8.98      2.91 o 
  -6   3  14      136.62      151.57     13.85 o 
  -5   3  14       63.50       64.64      8.44 o 
  -4   3  14      165.55      157.53     13.20 o 
  -3   3  14      151.03      164.94     12.57 o 
  -2   3  14      227.37      230.63     11.42 o 
  -1   3  14       46.97       46.06      3.98 o 
   0   3  14      123.76      122.50      6.76 o 
   1   3  14       47.12       51.16      5.86 o 
   2   3  14      228.71      220.45     22.52 o 
   3   3  14      149.46      160.19     10.89 o 
   4   3  14      164.78      135.64     16.97 o 
   5   3  14       64.09       55.52      8.99 o 
   6   3  14      136.13      161.63     17.22 o 
   7   3  14        8.46        8.75      4.46 o 
   8   3  14       19.79       23.04     15.32 o 
  -8   4  14        0.65        8.53      4.94 o 
  -7   4  14       10.18       11.55      9.04 o 
  -6   4  14       15.27       13.39      4.73 o 
  -5   4  14       13.21       12.11      3.93 o 
  -4   4  14        5.55        7.70      2.51 o 
  -3   4  14       24.59       25.19      4.37 o 
  -2   4  14      106.56       97.56      7.74 o 
  -1   4  14       57.03       59.37      5.11 o 
   0   4  14        1.78        0.00      3.51 o 
   1   4  14       55.94       60.81      5.98 o 
   2   4  14      106.11      108.31      7.31 o 
   3   4  14       23.69       21.08      3.80 o 
   4   4  14        5.37        2.55      2.44 o 
   5   4  14       13.33        5.37      3.25 o 
   6   4  14       15.49       21.86      5.55 o 
   7   4  14       10.45        9.59      5.61 o 
   8   4  14        0.61        1.34      2.30 o 
  -7   5  14        1.41        4.18      5.52 o 
  -6   5  14        3.00        0.00      5.27 o 
  -5   5  14      282.69      265.04     21.02 o 
  -4   5  14      158.27      146.16     10.56 o 
  -3   5  14      658.50      665.55     39.71 o 
  -2   5  14      158.20      168.23      8.38 o 
  -1   5  14      349.34      344.25     16.78 o 
   0   5  14        4.33        7.68      2.41 o 
   1   5  14      346.95      330.66     25.87 o 
   2   5  14      158.55      171.34     12.28 o 
   3   5  14      656.09      681.90     44.96 o 
   4   5  14      158.05      158.66     11.15 o 
   5   5  14      282.39      260.27     40.60 o 
   6   5  14        2.99        0.13      1.82 o 
   7   5  14        1.42        1.60      3.06 o 
  -7   6  14       10.29       11.97      4.77 o 
  -6   6  14        9.67       13.72      7.36 o 
  -5   6  14       72.31       79.29     16.41 o 
  -4   6  14       51.76       52.27      5.37 o 
  -3   6  14        3.49        1.46      2.27 o 
  -2   6  14       79.76       64.94      7.04 o 
  -1   6  14      290.65      272.10     14.10 o 
   0   6  14      203.39      178.21     10.09 o 
   1   6  14      291.18      283.01     31.47 o 
   2   6  14       79.95       70.26     15.16 o 
   3   6  14        3.39        1.76      5.44 o 
   4   6  14       51.65       58.98      7.76 o 
   5   6  14       72.77       70.70     13.61 o 
   6   6  14        9.74       11.12      3.69 o 
   7   6  14       10.29        6.17      9.54 o 
  -6   7  14        3.23        4.85      2.68 o 
  -5   7  14       11.30       11.80      7.78 o 
  -4   7  14       14.09       14.88      4.97 o 
  -3   7  14      231.55      236.09     19.37 o 
  -2   7  14       69.85       68.99      6.04 o 
  -1   7  14      203.41      197.63      9.54 o 
   0   7  14        0.67        0.64      1.54 o 
   1   7  14      203.51      174.48     17.31 o 
   2   7  14       69.76       75.10      9.96 o 
   3   7  14      231.97      246.16     32.96 o 
   4   7  14       14.02       18.24      8.79 o 
   5   7  14       11.33       11.29      2.76 o 
   6   7  14        3.20        1.69      1.98 o 
  -5   8  14        4.44        3.26      3.60 o 
  -4   8  14       28.69       37.05      4.64 o 
  -3   8  14       32.59       35.41      5.53 o 
  -2   8  14       97.68       99.43     10.53 o 
  -1   8  14       99.21       96.79      9.44 o 
   0   8  14       54.23       48.04      4.34 o 
   1   8  14      100.04       93.62      8.71 o 
   2   8  14       97.68       99.25     16.58 o 
   3   8  14       32.60       39.50      7.11 o 
   4   8  14       29.31       37.58     11.63 o 
   5   8  14        4.45        5.37      2.85 o 
   6   8  14        0.34        0.00      2.34 o 
  -4   9  14        8.47        0.00      5.02 o 
  -3   9  14       32.02       31.23      5.91 o 
  -2   9  14        3.21        4.30      2.79 o 
  -1   9  14       14.49       13.14      4.94 o 
   0   9  14       11.96       14.14      4.60 o 
   1   9  14       14.47       13.74      3.27 o 
   2   9  14        3.14        1.40      1.27 o 
   3   9  14       31.73       28.46      8.87 o 
   4   9  14        8.42        3.05      4.35 o 
   5   9  14        0.71        0.00      3.43 o 
  -3  10  14        0.24        0.00      2.93 o 
  -2  10  14       17.05       22.43      3.01 o 
  -1  10  14        3.13        2.68      3.10 o 
   0  10  14       39.43       45.62      7.03 o 
   1  10  14        3.13        2.09      2.51 o 
   2  10  14       16.07        9.95      2.69 o 
   3  10  14        0.25        0.00      2.68 o 
  -1  11  14       11.49       11.05      3.35 o 
   0  11  14       37.10       37.42      5.36 o 
   1  11  14       11.30        9.71      2.85 o 
   1   0  15      152.43      170.65      9.49 o 
   2   0  15        8.85       13.57      3.49 o 
   3   0  15       10.21       23.30      4.61 o 
   4   0  15       22.99       26.61      4.14 o 
   5   0  15      109.40      121.89     14.66 o 
   6   0  15       13.81       20.23      4.51 o 
   7   0  15       12.90       11.50      4.85 o 
   8   0  15        4.44        9.28      2.43 o 
  -8   1  15       25.17       11.80      8.87 o 
  -7   1  15        9.04        9.35      4.45 o 
  -6   1  15       53.00       56.96      8.68 o 
  -5   1  15       53.38       57.56      9.00 o 
  -4   1  15       16.66       15.57      4.87 o 
  -3   1  15      105.64      112.13      6.90 o 
  -2   1  15       68.88       78.75      5.60 o 
  -1   1  15      251.61      281.65     16.42 o 
   0   1  15        6.36        3.88      2.53 o 
   1   1  15      255.68      284.57     14.87 o 
   2   1  15       70.68       78.22      6.32 o 
   3   1  15      106.17       94.00      7.63 o 
   4   1  15       17.13       20.42      3.40 o 
   5   1  15       53.14       53.47      5.31 o 
   6   1  15       53.03       55.15     11.64 o 
   7   1  15        9.02       11.54      3.53 o 
   8   1  15       24.97       26.85      8.62 o 
  -8   2  15        4.61        0.53      1.76 o 
  -7   2  15       11.31       14.41      4.25 o 
  -6   2  15       80.53       86.45      8.96 o 
  -5   2  15       56.03       71.75     11.89 o 
  -4   2  15      121.78      138.73     18.10 o 
  -3   2  15       12.09       19.33      6.78 o 
  -2   2  15      146.79      173.90     12.91 o 
  -1   2  15       43.02       48.97      4.87 o 
   0   2  15      867.81      892.51     57.15 o 
   1   2  15       42.13       52.01      5.97 o 
   2   2  15      146.54      153.95     12.86 o 
   3   2  15       12.45       16.31      2.99 o 
   4   2  15      119.89      126.84     14.85 o 
   5   2  15       56.06       64.65      7.61 o 
   6   2  15       79.48       78.84     11.59 o 
   7   2  15       11.56       11.59      5.14 o 
   8   2  15        4.55        3.15      7.11 o 
  -8   3  15        2.92        2.59      5.35 o 
  -7   3  15        2.12        3.23      2.56 o 
  -6   3  15       18.01       16.46      4.89 o 
  -5   3  15       50.81       41.89      7.79 o 
  -4   3  15       52.09       62.37      7.12 o 
  -3   3  15      128.27      119.48     14.75 o 
  -2   3  15      104.31       99.82     12.02 o 
  -1   3  15      275.49      279.92     27.95 o 
   0   3  15       67.33       91.51      5.16 o 
   1   3  15      276.12      309.69     16.76 o 
   2   3  15      104.17      106.69     12.48 o 
   3   3  15      128.54      103.21     14.16 o 
   4   3  15       53.01       55.26      7.04 o 
   5   3  15       51.12       44.07      6.22 o 
   6   3  15       18.29       18.08      4.48 o 
   7   3  15        2.11        3.61      2.74 o 
   8   3  15        3.00        3.90      2.93 o 
  -7   4  15       18.11       10.46      8.62 o 
  -6   4  15       20.75       19.10      3.56 o 
  -5   4  15       42.66       47.80      7.87 o 
  -4   4  15       55.29       56.76      8.96 o 
  -3   4  15       77.72       61.05      4.37 o 
  -2   4  15      371.79      370.99     21.27 o 
  -1   4  15       58.34       54.84      6.70 o 
   0   4  15       30.27       28.96      8.37 o 
   1   4  15       59.30       51.31      4.75 o 
   2   4  15      367.64      379.83     21.25 o 
   3   4  15       77.39       68.70      8.56 o 
   4   4  15       54.85       47.90      6.71 o 
   5   4  15       43.24       42.86      5.27 o 
   6   4  15       20.96       17.52      4.59 o 
   7   4  15       18.06       14.36     10.34 o 
  -7   5  15       14.21       20.17      6.69 o 
  -6   5  15        5.97        4.02      5.86 o 
  -5   5  15      127.54      123.67      8.89 o 
  -4   5  15       32.86       35.15      6.95 o 
  -3   5  15       87.54      104.11      9.55 o 
  -2   5  15      344.02      326.54     19.33 o 
  -1   5  15      109.50      101.21      7.79 o 
   0   5  15      258.40      202.63     23.66 o 
   1   5  15      109.52      100.77     10.81 o 
   2   5  15      343.78      330.11     38.96 o 
   3   5  15       88.22      109.94      8.31 o 
   4   5  15       32.86       34.68      6.27 o 
   5   5  15      128.76      128.36     19.85 o 
   6   5  15        6.03        4.22      3.01 o 
   7   5  15       14.42       13.77      6.90 o 
  -5   6  15       80.33       79.72     16.92 o 
  -4   6  15        8.45        8.12      4.69 o 
  -3   6  15      148.05      152.14      9.50 o 
  -2   6  15       61.00       66.87      5.69 o 
  -1   6  15       72.27       73.53      4.66 o 
   0   6  15      188.86      191.31     16.52 o 
   1   6  15       72.54       78.79     15.07 o 
   2   6  15       61.22       67.98     15.40 o 
   3   6  15      148.74      142.29     24.97 o 
   4   6  15        8.46        4.66      2.73 o 
   5   6  15       80.01       78.99     12.06 o 
   6   6  15        7.67        4.53      2.18 o 
   7   6  15        2.59        0.91      2.13 o 
  -5   7  15       26.32       25.53     10.13 o 
  -4   7  15       71.34      100.65     19.84 o 
  -3   7  15      189.36      205.92     18.32 o 
  -2   7  15       24.55       22.15      2.94 o 
  -1   7  15      683.32      713.27     35.22 o 
   0   7  15       13.49       11.65      2.48 o 
   1   7  15      685.44      691.08     71.29 o 
   2   7  15       24.24       21.76      5.94 o 
   3   7  15      190.05      203.72     29.59 o 
   4   7  15       71.22       90.77     18.42 o 
   5   7  15       26.31       29.04      5.72 o 
   6   7  15       50.66       57.70     11.91 o 
  -5   8  15        9.64        9.71      3.77 o 
  -4   8  15       27.53       28.54      5.52 o 
  -3   8  15       23.69       24.81      3.51 o 
  -2   8  15       42.58       50.16      7.14 o 
  -1   8  15      234.35      217.43     10.86 o 
   0   8  15      100.13      104.50      6.65 o 
   1   8  15      234.25      229.65     25.75 o 
   2   8  15       41.97       49.97     11.97 o 
   3   8  15       23.48       22.01      5.77 o 
   4   8  15       27.56       14.29     11.26 o 
   5   8  15        9.63        3.07      3.70 o 
  -4   9  15        9.91        0.00      6.19 o 
  -3   9  15       25.77       30.19      4.38 o 
  -2   9  15       53.16       59.77      5.57 o 
  -1   9  15       10.39        9.56      3.13 o 
   0   9  15       76.27       78.21      8.79 o 
   1   9  15       10.03        8.22      2.61 o 
   2   9  15       52.60       56.76     10.88 o 
   3   9  15       26.04       18.08      8.29 o 
   4   9  15        9.96       11.01      2.47 o 
  -2  10  15        9.30        8.79      3.68 o 
  -1  10  15        6.65        5.44      3.10 o 
   0  10  15        1.03        0.67      2.18 o 
   1  10  15        6.61        3.51      2.34 o 
   2  10  15        9.62        4.94      3.60 o 
   3  10  15        6.76        3.74      1.87 o 
   0   0  16      800.00      851.83     59.63 o 
   1   0  16      308.65      319.65     26.58 o 
   2   0  16      566.45      554.12     29.12 o 
   3   0  16      235.39      236.45     13.84 o 
   4   0  16       70.21       75.17      8.32 o 
   5   0  16        0.02        0.00      2.33 o 
   6   0  16       22.79       18.48      7.53 o 
   7   0  16       19.28       18.91      5.41 o 
   8   0  16       14.98       21.87     12.05 o 
  -8   1  16        0.08        0.00      1.04 o 
  -7   1  16       11.57       13.75      4.57 o 
  -6   1  16        7.61        7.55      4.60 o 
  -5   1  16       53.71       46.81     16.07 o 
  -4   1  16       88.49      110.13     15.66 o 
  -3   1  16        1.39        4.52      4.94 o 
  -2   1  16       21.08       22.96      3.93 o 
  -1   1  16      126.65      122.29      7.85 o 
   0   1  16      301.71      328.15     19.38 o 
   1   1  16      127.20      126.12     10.27 o 
   2   1  16       20.66       22.86      4.73 o 
   3   1  16        1.33        3.26      3.18 o 
   4   1  16       87.85       93.34     11.93 o 
   5   1  16       53.77       62.74      8.22 o 
   6   1  16        7.54        9.56      4.06 o 
   7   1  16       11.67       11.81      4.60 o 
   8   1  16        0.07        0.12      1.28 o 
  -8   2  16       10.31       44.85      7.70 o 
  -7   2  16        8.49        9.57      3.72 o 
  -6   2  16       21.43       13.43      4.90 o 
  -5   2  16       25.19       29.38      8.29 o 
  -4   2  16       17.95       16.15      6.86 o 
  -3   2  16       91.57       76.63     13.23 o 
  -2   2  16       52.80       47.47     10.55 o 
  -1   2  16      287.35      274.22     13.76 o 
   0   2  16       96.60       90.09      7.82 o 
   1   2  16      287.64      279.66     17.85 o 
   2   2  16       53.14       53.21      6.91 o 
   3   2  16       90.88       78.97      7.29 o 
   4   2  16       18.32       12.06      3.72 o 
   5   2  16       25.30       26.02      5.02 o 
   6   2  16       21.48       15.10      4.08 o 
   7   2  16        8.38        9.66      4.38 o 
   8   2  16       10.27       13.03      8.37 o 
  -7   3  16        4.55        1.54      1.45 o 
  -6   3  16       28.57       28.76     10.75 o 
  -5   3  16       90.70       86.59     12.73 o 
  -4   3  16      264.12      293.74     27.35 o 
  -3   3  16      181.27      178.81     14.00 o 
  -2   3  16       72.48       70.67     11.89 o 
  -1   3  16       15.34       13.05      3.93 o 
   0   3  16        0.00        1.11      1.84 o 
   1   3  16       14.69       14.92      3.65 o 
   2   3  16       72.88       67.19      7.86 o 
   3   3  16      179.11      157.60     24.70 o 
   4   3  16      264.61      260.52     35.18 o 
   5   3  16       90.65       87.46     10.84 o 
   6   3  16       28.16       30.60      6.79 o 
   7   3  16        4.56        3.49      2.30 o 
  -7   4  16       39.67       35.16      9.29 o 
  -6   4  16        3.16        2.76      2.93 o 
  -5   4  16      118.36      120.46      9.47 o 
  -4   4  16       62.62       69.99      7.20 o 
  -3   4  16      127.73      129.02     15.00 o 
  -2   4  16        7.92        9.79      3.51 o 
  -1   4  16       68.52       67.82     12.56 o 
   0   4  16      309.40      279.90     29.97 o 
   1   4  16       68.35       67.82     13.15 o 
   2   4  16        7.73        8.88      2.99 o 
   3   4  16      127.93      113.50     20.86 o 
   4   4  16       63.48       66.87      8.18 o 
   5   4  16      118.54      115.76     16.17 o 
   6   4  16        3.08        4.21      2.83 o 
   7   4  16       39.67       42.27     23.61 o 
  -5   5  16        0.33        0.00      1.95 o 
  -4   5  16       73.57       68.83     10.05 o 
  -3   5  16      118.90      109.49      6.30 o 
  -2   5  16       18.41       16.77      3.96 o 
  -1   5  16       12.16       12.47      6.53 o 
   0   5  16       19.76       22.60      8.37 o 
   1   5  16       11.62       11.46      7.20 o 
   2   5  16       18.38       24.02      5.77 o 
   3   5  16      118.94      120.38      8.61 o 
   4   5  16       73.98       70.70     12.41 o 
   5   5  16        0.38        0.98      1.83 o 
   6   5  16       15.57       11.51      3.57 o 
   7   5  16        9.93        3.43      3.77 o 
  -4   6  16        7.61        9.54      5.02 o 
  -3   6  16       45.96       46.24      5.65 o 
  -2   6  16       34.45       22.73      4.25 o 
  -1   6  16       58.62       53.16      6.86 o 
   0   6  16        1.20        0.00      4.10 o 
   1   6  16       58.58       54.92     13.14 o 
   2   6  16       34.93       28.71      6.36 o 
   3   6  16       45.21       47.21     13.56 o 
   4   6  16        7.63        5.19      2.19 o 
   5   6  16       25.27       29.01      5.04 o 
   6   6  16        7.95        5.54      2.64 o 
  -5   7  16        0.25        0.00      4.10 o 
  -4   7  16       20.56       24.85      9.04 o 
  -3   7  16       42.92       43.30      6.54 o 
  -2   7  16       12.74       12.55      2.27 o 
  -1   7  16       34.07       28.87      3.80 o 
   0   7  16       86.22       76.96      7.52 o 
   1   7  16       34.29       25.28     10.04 o 
   2   7  16       12.20       12.72      5.10 o 
   3   7  16       42.60       40.85     12.89 o 
   4   7  16       20.98       15.43     10.13 o 
   5   7  16        0.26        0.27      1.01 o 
   6   7  16       11.88       15.15      5.44 o 
  -5   8  16        0.99        1.59      5.02 o 
  -4   8  16       35.02       37.41      6.36 o 
  -3   8  16       18.41       15.78      3.58 o 
  -2   8  16       65.83       64.41      7.18 o 
  -1   8  16       21.29       18.57      2.57 o 
   0   8  16      209.33      209.80     23.23 o 
   1   8  16       21.75       21.17      7.62 o 
   2   8  16       65.33       67.23     13.73 o 
   3   8  16       18.75       18.41      5.02 o 
   4   8  16       34.46       21.19      9.75 o 
   5   8  16        0.99        4.15      3.05 o 
  -4   9  16        7.94        0.00      5.36 o 
  -3   9  16       11.57        0.00      2.85 o 
  -2   9  16       24.48       13.25      5.98 o 
  -1   9  16        3.12        1.10      1.61 o 
   0   9  16       14.99        8.39      2.53 o 
   1   9  16        3.03        2.84      3.51 o 
   2   9  16       24.08       22.43      6.19 o 
   3   9  16       11.54        6.26      8.87 o 
   4   9  16        8.00        9.88      6.78 o 
  -2  10  16        8.97        7.61      2.85 o 
  -1  10  16        0.90        0.17      1.76 o 
   0  10  16        0.45        0.00      1.51 o 
   2  10  16        8.86        4.94      3.35 o 
   1   0  17       30.95       31.22      5.22 o 
   2   0  17      269.07      263.04     17.55 o 
   3   0  17       27.52       29.33      3.88 o 
   4   0  17      133.34      124.42     12.40 o 
   5   0  17      122.72      141.75     13.74 o 
   6   0  17       10.43        8.04      4.31 o 
   7   0  17        8.35        8.48      4.48 o 
  -7   1  17       10.88       10.05      4.69 o 
  -6   1  17       77.68       83.93     24.70 o 
  -5   1  17       54.31       66.05     12.31 o 
  -4   1  17       79.06       93.28     10.80 o 
  -3   1  17       74.30       62.30     13.65 o 
  -2   1  17      149.50      164.66     11.67 o 
  -1   1  17       48.67       39.77      5.53 o 
   0   1  17      117.78      118.40      9.62 o 
   1   1  17       48.52       40.93      5.94 o 
   2   1  17      150.01      168.85     11.02 o 
   3   1  17       75.48       73.61     10.68 o 
   4   1  17       77.67       97.28     10.64 o 
   5   1  17       54.69       52.71      6.22 o 
   6   1  17       77.31       77.74     18.97 o 
   7   1  17       10.96        5.97      5.73 o 
  -7   2  17       32.63       39.06     14.77 o 
  -6   2  17        0.11        0.00      3.43 o 
  -5   2  17        1.07        2.34      4.18 o 
  -4   2  17       37.81       42.27     10.80 o 
  -3   2  17       25.88       34.23      9.79 o 
  -2   2  17       96.16      106.12     10.47 o 
  -1   2  17      128.58      137.98      9.75 o 
   0   2  17        3.16        1.70      1.86 o 
   1   2  17      129.31      135.33      8.69 o 
   2   2  17       95.61      103.56     10.40 o 
   3   2  17       25.91       36.89      5.08 o 
   4   2  17       38.19       45.28      6.01 o 
   5   2  17        1.06        1.09      1.50 o 
   6   2  17        0.12        0.16      2.15 o 
   7   2  17       32.30       31.49     17.12 o 
  -7   3  17        3.65        4.78      2.43 o 
  -6   3  17        2.12        3.18      3.60 o 
  -5   3  17       14.22       14.14      3.77 o 
  -4   3  17       40.73       46.54      6.11 o 
  -3   3  17       22.54       27.62      8.37 o 
  -2   3  17       67.50       63.63     12.48 o 
  -1   3  17      213.85      210.50     24.49 o 
   0   3  17        0.13        0.33      3.85 o 
   1   3  17      214.55      216.65     12.07 o 
   2   3  17       65.63       69.98      8.35 o 
   3   3  17       22.61       23.36      5.97 o 
   4   3  17       40.99       37.81     10.34 o 
   5   3  17       14.47       13.93      2.76 o 
   6   3  17        2.00        3.02      2.22 o 
   7   3  17        3.67        5.90      3.25 o 
  -6   4  17       48.55       50.98      6.70 o 
  -5   4  17      109.96      125.40     13.49 o 
  -4   4  17      105.02      106.04     13.99 o 
  -3   4  17      124.67      136.14     17.93 o 
  -2   4  17      352.99      359.78     36.70 o 
  -1   4  17       45.75       44.20     11.47 o 
   0   4  17       67.60       82.39     15.15 o 
   1   4  17       47.00       57.09     11.97 o 
   2   4  17      353.18      371.74     21.82 o 
   3   4  17      124.74      143.61     11.25 o 
   4   4  17      105.12      106.47     13.76 o 
   5   4  17      110.95      116.14     17.92 o 
   6   4  17       48.29       53.05     10.60 o 
   7   4  17        1.95        1.05      1.63 o 
  -5   5  17       24.76       22.85      5.86 o 
  -4   5  17        8.35        5.52      3.35 o 
  -3   5  17       69.71       60.20     10.05 o 
  -2   5  17       81.86       83.24      8.79 o 
  -1   5  17       38.30       32.64      9.79 o 
   0   5  17      307.53      267.35     22.58 o 
   1   5  17       38.22       34.57     10.88 o 
   2   5  17       83.28       79.97     11.14 o 
   3   5  17       70.00       57.48     10.75 o 
   4   5  17        8.47       26.85     13.25 o 
   5   5  17       24.84       34.44      6.60 o 
   6   5  17        2.49        2.77      2.10 o 
  -4   6  17      181.58      185.44     23.77 o 
  -3   6  17       90.54       82.41      7.96 o 
  -2   6  17       61.05       62.62     10.97 o 
  -1   6  17      249.96      231.44     26.26 o 
   0   6  17        9.85       12.64      7.11 o 
   1   6  17      248.63      260.97     32.13 o 
   2   6  17       60.24       64.97      9.71 o 
   3   6  17       89.70       85.51     17.59 o 
   4   6  17      180.51      197.66     11.44 o 
   5   6  17       24.98       18.22      4.14 o 
   6   6  17        6.62        6.01      2.41 o 
  -5   7  17        5.25       10.12      5.77 o 
  -4   7  17       11.93       16.40      7.78 o 
  -3   7  17        0.78        2.43      5.86 o 
  -2   7  17      130.73      123.20      8.52 o 
  -1   7  17       42.99       51.10      5.43 o 
   0   7  17      189.81      154.39     15.59 o 
   1   7  17       43.20       50.31      7.95 o 
   2   7  17      130.79      138.83     21.45 o 
   3   7  17        0.80        1.85      2.22 o 
   4   7  17       12.12        8.00      4.19 o 
   5   7  17        5.17        4.22      3.49 o 
  -5   8  17        3.00        0.00      4.52 o 
  -4   8  17       22.04        0.25      4.27 o 
  -3   8  17       48.87       53.07     12.31 o 
  -2   8  17        7.20        5.61      2.84 o 
  -1   8  17       50.83       43.10      6.42 o 
   0   8  17       29.97       32.22      8.70 o 
   1   8  17       50.82       50.48     10.55 o 
   2   8  17        6.96        4.18      5.77 o 
   3   8  17       49.21       48.39      7.62 o 
   4   8  17       22.06       21.45     12.60 o 
   5   8  17        2.98        3.78      3.43 o 
  -3   9  17       11.46        0.08      5.10 o 
  -2   9  17       16.85        5.37      2.07 o 
  -1   9  17        7.25        3.35      2.07 o 
   0   9  17       10.06        6.86      3.85 o 
   1   9  17        7.10        5.44      4.02 o 
   2   9  17       16.61        8.79      4.69 o 
   3   9  17       11.54        9.69      7.61 o 
   0   0  18      147.07      134.67     10.81 o 
   1   0  18      136.35      152.33     12.11 o 
   2   0  18      141.65      137.50      9.84 o 
   3   0  18      325.65      308.75     21.40 o 
   4   0  18        5.01        4.02      5.52 o 
   5   0  18       77.82       71.26     14.32 o 
   6   0  18       40.06       44.28      6.61 o 
   7   0  18        9.30        5.10      4.18 o 
  -7   1  18        1.03        0.00      2.08 o 
  -6   1  18       26.64       24.94      7.20 o 
  -5   1  18        7.74        4.27      5.77 o 
  -4   1  18       11.15       13.30      7.20 o 
  -3   1  18       84.24       85.84      9.88 o 
  -2   1  18      351.30      359.00     22.45 o 
  -1   1  18       98.03       84.43      5.59 o 
   0   1  18      420.52      464.38     28.11 o 
   1   1  18       98.43       92.20      7.01 o 
   2   1  18      350.66      361.06     24.31 o 
   3   1  18       83.53       83.54      7.66 o 
   4   1  18       11.08       12.21      4.48 o 
   5   1  18        7.60        6.61      3.51 o 
   6   1  18       26.85       16.70      8.37 o 
   7   1  18        1.01        0.09      2.28 o 
  -7   2  18       23.50       27.20      5.77 o 
  -6   2  18        6.99        5.19      4.43 o 
  -5   2  18      219.97      238.09     26.67 o 
  -4   2  18      115.10      121.46     17.84 o 
  -3   2  18      233.50      236.78     27.18 o 
  -2   2  18      161.56      161.67     21.20 o 
  -1   2  18      293.84      266.00     17.08 o 
   0   2  18       18.38       18.85      4.12 o 
   1   2  18      294.93      294.34     16.81 o 
   2   2  18      160.95      158.73     11.31 o 
   3   2  18      231.33      228.64     18.47 o 
   4   2  18      113.82      115.71     12.31 o 
   5   2  18      220.27      240.54     15.77 o 
   6   2  18        6.66        4.60      1.85 o 
   7   2  18       23.62       38.75      8.03 o 
  -7   3  18        7.39        6.61      2.76 o 
  -6   3  18       11.05       15.90      3.26 o 
  -5   3  18        1.24        1.09      3.77 o 
  -4   3  18       36.58       45.62      9.29 o 
  -3   3  18       50.74       41.52      6.70 o 
  -2   3  18       15.69       13.22      7.45 o 
  -1   3  18        6.07        5.10      5.36 o 
   0   3  18       82.72       64.23      8.46 o 
   1   3  18        6.05        3.52      2.95 o 
   2   3  18       15.51       16.56      4.80 o 
   3   3  18       50.66       43.05      7.24 o 
   4   3  18       37.21       30.27      6.96 o 
   5   3  18        1.13        1.44      1.91 o 
   6   3  18       11.14       15.85      4.17 o 
   7   3  18        7.56        6.51      3.16 o 
  -6   4  18        1.03        1.00      2.43 o 
  -5   4  18        9.31       10.54      2.93 o 
  -4   4  18       45.55       49.39      6.36 o 
  -3   4  18      121.83      128.76     17.43 o 
  -2   4  18      345.18      359.90     28.13 o 
  -1   4  18       70.28       76.53      9.21 o 
   0   4  18      336.05      346.11     28.04 o 
   1   4  18       69.83       67.82     15.66 o 
   2   4  18      345.07      347.38     23.71 o 
   3   4  18      121.82      128.71     12.25 o 
   4   4  18       45.92       54.82      7.98 o 
   5   4  18        9.27        8.04      3.26 o 
   6   4  18        1.04        0.59      1.64 o 
   7   4  18        6.22       12.13      3.01 o 
  -5   5  18       13.32       14.64      4.52 o 
  -4   5  18      109.33      110.99     12.73 o 
  -3   5  18       40.32       45.37      9.54 o 
  -2   5  18       14.15       15.06      7.03 o 
  -1   5  18       48.11       41.19      7.03 o 
   0   5  18        3.09        1.67      4.77 o 
   1   5  18       48.27       41.52     12.22 o 
   2   5  18       13.88       19.50      9.04 o 
   3   5  18       40.84       43.93      5.55 o 
   4   5  18      109.52       98.47     18.39 o 
   5   5  18       13.30       14.81      2.72 o 
   6   5  18       28.35       30.11     11.21 o 
  -4   6  18       32.34       35.30      4.60 o 
  -3   6  18        8.87       12.97      5.19 o 
  -2   6  18       47.33       56.84     10.80 o 
  -1   6  18       27.20       26.61      8.87 o 
   0   6  18      277.92      249.39     30.63 o 
   1   6  18       26.92       28.71     10.38 o 
   2   6  18       47.77       57.93     14.31 o 
   3   6  18        8.72        8.87      8.12 o 
   4   6  18       32.77       21.17     11.26 o 
   5   6  18       23.12       24.33      6.63 o 
   6   6  18       12.42        5.80      2.89 o 
  -5   7  18        8.29       11.30      3.60 o 
  -4   7  18       53.04       60.19     10.88 o 
  -3   7  18        9.75        7.79      3.29 o 
  -2   7  18      143.85      137.21     11.11 o 
  -1   7  18       29.16       28.34      4.92 o 
   0   7  18       26.00       24.52      5.44 o 
   1   7  18       28.92       29.88      6.36 o 
   2   7  18      143.50      141.70     22.63 o 
   3   7  18        9.72        6.83      5.10 o 
   4   7  18       52.88       37.37     25.07 o 
   5   7  18        8.13        3.35      3.15 o 
  -4   8  18        4.19        0.17      5.36 o 
  -3   8  18        0.51        0.00      4.10 o 
  -2   8  18        6.59        6.61      3.35 o 
  -1   8  18        1.41        1.06      1.48 o 
   0   8  18        0.11        0.50      3.60 o 
   1   8  18        1.56        0.00      4.02 o 
   2   8  18        6.29        6.36      5.77 o 
   3   8  18        0.52        0.48      2.13 o 
   4   8  18        4.16        5.73      3.64 o 
  -3   9  18        1.94        0.00      3.85 o 
  -2   9  18        5.00        1.26      3.35 o 
   0   9  18       33.70       30.38      3.85 o 
   1   9  18        9.11        6.86      4.27 o 
   2   9  18        4.91        1.65      1.84 o 
   3   9  18        1.84        2.93      2.34 o 
   1   0  19       32.88       31.80      4.37 o 
   2   0  19      200.13      170.13     11.35 o 
   3   0  19       38.66       43.90      6.68 o 
   4   0  19       14.03        5.19      5.86 o 
   5   0  19        7.77        4.60      5.69 o 
   6   0  19        0.07        0.00      3.93 o 
   7   0  19       29.31       38.92      7.95 o 
  -7   1  19        2.06        3.77      3.43 o 
  -6   1  19       11.11       13.89      6.44 o 
  -5   1  19       15.79       19.92      5.02 o 
  -4   1  19       14.61       10.96      4.44 o 
  -3   1  19       45.01       53.99     12.14 o 
  -2   1  19       38.61       38.21      5.74 o 
  -1   1  19      140.18      121.71     10.77 o 
   0   1  19        9.04       11.44      3.10 o 
   1   1  19      140.51      123.14      9.02 o 
   2   1  19       38.98       38.01      4.98 o 
   3   1  19       45.57       50.62      7.79 o 
   4   1  19       15.21       13.17      3.50 o 
   5   1  19       15.88       25.94      8.45 o 
   6   1  19       11.20       16.32      4.35 o 
   7   1  19        2.04        2.93      2.43 o 
  -7   2  19        4.77        6.44      3.60 o 
  -6   2  19       48.33       56.09      9.71 o 
  -5   2  19       23.95       25.27      5.19 o 
  -4   2  19        0.93        1.00      2.59 o 
  -3   2  19       55.31       66.89     13.56 o 
  -2   2  19      263.09      269.49     31.55 o 
  -1   2  19      314.99      311.62     33.92 o 
   0   2  19      263.32      254.09     17.17 o 
   1   2  19      315.37      321.86     21.96 o 
   2   2  19      262.64      279.99     17.16 o 
   3   2  19       55.37       66.72      6.86 o 
   4   2  19        0.89        0.19      2.90 o 
   5   2  19       23.91       25.87      5.61 o 
   6   2  19       48.19       56.67     11.39 o 
   7   2  19        4.85       15.81      4.94 o 
  -6   3  19        1.90        1.42      3.10 o 
  -5   3  19       20.64       21.93      7.03 o 
  -4   3  19       25.60       25.94      5.11 o 
  -3   3  19       62.98       76.52     14.65 o 
  -2   3  19       78.65       67.99     13.90 o 
  -1   3  19      189.90      187.96     24.73 o 
   0   3  19      242.88      242.34     29.95 o 
   1   3  19      189.70      188.54     12.03 o 
   2   3  19       79.64       74.88      5.99 o 
   3   3  19       62.90       87.19      7.63 o 
   4   3  19       25.96       24.36      4.59 o 
   5   3  19       20.47       24.95      5.50 o 
   6   3  19        1.87        1.62      1.64 o 
  -6   4  19        3.66        3.51      2.76 o 
  -5   4  19       30.70       32.22      6.86 o 
  -4   4  19       35.08       36.41      8.29 o 
  -3   4  19       44.17       44.62     10.71 o 
  -2   4  19        4.99        6.02      6.02 o 
  -1   4  19       16.92       22.18      8.70 o 
   0   4  19      149.60      126.54     20.28 o 
   1   4  19       17.38       21.00      5.94 o 
   2   4  19        4.89        7.32      3.36 o 
   3   4  19       43.86       47.21      7.27 o 
   4   4  19       35.67       35.79      6.46 o 
   5   4  19       30.78       28.34      5.85 o 
   6   4  19        3.77        2.97      2.16 o 
  -5   5  19        2.03        3.18      3.01 o 
  -4   5  19        0.76        2.93      2.01 o 
  -3   5  19       15.26       12.05      3.77 o 
  -2   5  19       19.29       24.60      8.45 o 
  -1   5  19       74.98       78.63     14.57 o 
   0   5  19        1.23        0.00      5.02 o 
   1   5  19       75.56       77.45     10.55 o 
   2   5  19       18.90       21.26     10.21 o 
   3   5  19       15.40       11.88      5.19 o 
   4   5  19        0.77        0.00      1.57 o 
   5   5  19        2.09        3.15      1.62 o 
   6   5  19        7.63        8.48      3.01 o 
  -4   6  19        7.83       10.36      3.55 o 
  -3   6  19       27.16       18.64     16.03 o 
  -2   6  19        9.75       13.56      6.02 o 
  -1   6  19       31.16       32.14      9.71 o 
   0   6  19       19.91       18.91      8.37 o 
   1   6  19       30.76       35.91      6.95 o 
   2   6  19       10.09       13.14      8.28 o 
   3   6  19       26.75       31.80      5.94 o 
   4   6  19        7.99       12.13      7.20 o 
   5   6  19        8.79        5.63      3.39 o 
  -5   7  19        3.80        5.77      5.27 o 
  -4   7  19       20.92        0.00      6.11 o 
  -3   7  19        4.94        3.24      2.86 o 
  -2   7  19       43.41       48.42      5.33 o 
  -1   7  19       38.51       37.50      5.47 o 
   0   7  19       45.23       46.29     11.05 o 
   1   7  19       38.88       41.94     10.97 o 
   2   7  19       43.26       51.31     12.89 o 
   3   7  19        5.06        4.52      3.51 o 
   4   7  19       21.13       11.27     11.42 o 
   5   7  19        3.65        6.86      5.44 o 
  -4   8  19        6.39        0.08      4.77 o 
  -3   8  19       10.06        0.00      5.27 o 
  -2   8  19        1.90        1.12      1.98 o 
  -1   8  19        7.65        4.24      3.02 o 
   0   8  19       11.79       10.46      3.43 o 
   1   8  19        7.85        8.79      3.26 o 
   2   8  19        2.04        0.08      2.51 o 
   3   8  19       10.07       11.05      5.36 o 
   4   8  19        6.52        7.45      4.69 o 
  -2   9  19        6.59        2.01      3.43 o 
   0   9  19        6.47        4.27      3.10 o 
   1   9  19       28.31       26.70      3.93 o 
   2   9  19        6.76        5.86      2.51 o 
   0   0  20      174.60      184.24     14.75 o 
   1   0  20      307.49      328.10     19.10 o 
   2   0  20        0.86        2.18      3.02 o 
   3   0  20       18.68        7.93      3.74 o 
   4   0  20       22.49       17.41      4.94 o 
   5   0  20        4.55        5.19      3.43 o 
   6   0  20        8.37        7.53      5.27 o 
   7   0  20        0.03        1.84      3.26 o 
  -6   1  20        8.38        7.87      5.27 o 
  -5   1  20        4.25        3.85      5.02 o 
  -4   1  20       58.59       61.53     13.31 o 
  -3   1  20       58.97       47.89     12.14 o 
  -2   1  20        0.59        4.18      3.51 o 
  -1   1  20      110.08      119.53      7.51 o 
   0   1  20        0.61        0.00      1.95 o 
   1   1  20      110.68      121.12     11.15 o 
   2   1  20        0.56        5.10      3.14 o 
   3   1  20       59.57       50.34      6.01 o 
   4   1  20       59.29       63.49      8.10 o 
   5   1  20        4.25        4.52      5.19 o 
   6   1  20        8.70        8.79      3.43 o 
  -6   2  20        0.83        2.51      3.60 o 
  -5   2  20        4.19        3.18      4.52 o 
  -4   2  20       26.38       31.22      9.46 o 
  -3   2  20        8.17       10.71      4.27 o 
  -2   2  20      222.54      205.05     26.84 o 
  -1   2  20       38.42       42.10     11.80 o 
   0   2  20      274.58      270.79     14.03 o 
   1   2  20       38.13       46.33      5.03 o 
   2   2  20      224.52      218.37     17.15 o 
   3   2  20        8.25       13.04      4.55 o 
   4   2  20       26.59       36.15      5.07 o 
   5   2  20        4.33        3.12      3.09 o 
   6   2  20        0.84        1.34      4.02 o 
  -6   3  20       27.93       29.54      6.53 o 
  -5   3  20       14.95       15.15      6.19 o 
  -4   3  20       47.67       55.08     10.97 o 
  -3   3  20       30.67       38.42      6.28 o 
  -2   3  20       85.18       92.12     16.41 o 
  -1   3  20       42.26       45.03     11.55 o 
   0   3  20      192.47      174.13     17.02 o 
   1   3  20       42.32       42.69      6.00 o 
   2   3  20       84.87       91.65      9.94 o 
   3   3  20       30.58       37.38      5.35 o 
   4   3  20       47.62       50.60      7.77 o 
   5   3  20       14.67       17.85      4.79 o 
   6   3  20       27.89       51.40     19.79 o 
  -6   4  20        2.37        2.18      2.43 o 
  -5   4  20       18.13       19.50      5.86 o 
  -4   4  20        3.14        5.19      3.10 o 
  -3   4  20       11.13       16.23      6.95 o 
  -2   4  20       72.66       72.93     14.15 o 
  -1   4  20       47.85       41.02     11.22 o 
   0   4  20      301.51      296.70     35.25 o 
   1   4  20       48.46       42.11     12.14 o 
   2   4  20       72.63       68.16     15.57 o 
   3   4  20       11.33       13.88      3.05 o 
   4   4  20        3.12        6.29      3.63 o 
   5   4  20       17.84       23.45      5.06 o 
   6   4  20        2.38        1.95      2.25 o 
  -5   5  20       10.35        9.54      2.34 o 
  -4   5  20      107.55      121.72     13.99 o 
  -3   5  20       50.31       46.46     10.13 o 
  -2   5  20      239.69      267.41     21.81 o 
  -1   5  20        6.46        4.77      5.69 o 
   0   5  20        2.23        5.69      3.85 o 
   1   5  20        6.52        4.94      6.36 o 
   2   5  20      238.75      258.10     34.98 o 
   3   5  20       50.29       51.48     13.39 o 
   4   5  20      107.51      124.66      8.13 o 
   5   5  20       10.17        9.78      2.38 o 
  -5   6  20       10.91       21.00      4.60 o 
  -4   6  20       13.44       10.61      3.51 o 
  -3   6  20       33.34       25.68     20.46 o 
  -2   6  20       19.19       16.99      7.11 o 
  -1   6  20       58.02       55.00     11.80 o 
   0   6  20       12.16       11.55      4.52 o 
   1   6  20       58.17       51.99     13.14 o 
   2   6  20       19.26       23.18      9.29 o 
   3   6  20       33.39       35.07      9.37 o 
   4   6  20       13.39       12.97      4.35 o 
   5   6  20       11.08       13.72      7.20 o 
  -4   7  20        1.03        0.00      2.59 o 
  -3   7  20        3.20        2.09      2.20 o 
  -2   7  20        6.29        3.73      3.31 o 
  -1   7  20        0.31        1.42      2.86 o 
   0   7  20       18.51       19.92      7.95 o 
   1   7  20        0.34        0.50      4.77 o 
   2   7  20        6.36        6.36      5.77 o 
   3   7  20        3.38        5.94      5.19 o 
   4   7  20        1.07        0.00      2.68 o 
  -3   8  20       20.51       23.27      4.44 o 
  -2   8  20        2.43        1.47      2.09 o 
  -1   8  20       38.05       39.08      7.41 o 
   0   8  20       81.88       78.64     11.72 o 
   1   8  20       38.54       48.22      9.21 o 
   2   8  20        2.48        3.85      4.27 o 
   3   8  20       20.46       20.84      7.78 o 
   1   9  20        7.64        4.69      3.35 o 
   1   0  21       67.88       64.26      8.22 o 
   2   0  21       30.63       30.96      4.66 o 
   3   0  21      106.95       97.16     15.83 o 
   4   0  21       17.19       29.12      9.29 o 
   5   0  21       51.61       56.51     11.80 o 
   6   0  21        4.27        9.62      5.27 o 
  -6   1  21       10.87       13.22      3.68 o 
  -5   1  21       25.71       26.61      8.37 o 
  -4   1  21       48.60       52.07     11.64 o 
  -3   1  21       43.18       47.96     11.80 o 
  -2   1  21       45.90       38.92     10.63 o 
  -1   1  21      236.89      232.11     16.68 o 
   0   1  21       16.87       14.75      3.55 o 
   1   1  21      236.57      220.66     16.97 o 
   2   1  21       46.64       41.03      6.75 o 
   3   1  21       42.92       50.04      5.75 o 
   4   1  21       48.57       49.89      7.12 o 
   5   1  21       25.25       28.87      8.29 o 
   6   1  21       10.87       26.28      6.36 o 
  -6   2  21        0.97        0.92      1.92 o 
  -5   2  21       16.37       16.07      6.53 o 
  -4   2  21        0.82        1.09      4.02 o 
  -3   2  21       62.44       61.45     13.06 o 
  -2   2  21       19.33       14.90      7.28 o 
  -1   2  21       39.39       35.82     10.30 o 
   0   2  21       65.97       80.12      8.53 o 
   1   2  21       39.46       36.15      6.05 o 
   2   2  21       19.97       13.11      3.56 o 
   3   2  21       62.57       64.62      6.61 o 
   4   2  21        0.83        0.37      1.98 o 
   5   2  21       16.80       16.36      3.32 o 
   6   2  21        0.99        2.09      3.60 o 
  -6   3  21       12.45       22.09      5.27 o 
  -5   3  21       15.63       18.16      6.61 o 
  -4   3  21       37.99       43.61      9.79 o 
  -3   3  21       55.94       59.19     12.73 o 
  -2   3  21      179.88      182.15     23.81 o 
  -1   3  21      125.81      135.64     13.32 o 
   0   3  21      276.05      318.52     37.09 o 
   1   3  21      125.91      128.44      8.42 o 
   2   3  21      179.31      180.39     18.02 o 
   3   3  21       56.86       58.57      8.03 o 
   4   3  21       37.20       41.80      4.97 o 
   5   3  21       15.33       25.28      3.13 o 
   6   3  21       12.28       29.37      6.36 o 
  -5   4  21        0.22        3.10      3.26 o 
  -4   4  21       49.68       51.65     10.30 o 
  -3   4  21       11.38       15.23      6.69 o 
  -2   4  21       73.38       78.63     14.07 o 
  -1   4  21       12.43       19.66      5.36 o 
   0   4  21       20.56       12.89      8.03 o 
   1   4  21       12.67       18.41      9.20 o 
   2   4  21       73.00       74.77     10.38 o 
   3   4  21       11.58       12.87      2.57 o 
   4   4  21       49.92       53.61      5.80 o 
   5   4  21        0.23        2.24      2.55 o 
  -5   5  21        4.38        7.53      3.01 o 
  -4   5  21       26.65       24.83     15.65 o 
  -3   5  21       11.78       12.30      3.77 o 
  -2   5  21       29.57       16.15      8.54 o 
  -1   5  21       77.43       64.39     13.15 o 
   0   5  21       11.43        9.96      7.11 o 
   2   5  21       29.71       29.88      6.28 o 
   3   5  21       11.66       15.15      7.78 o 
   4   5  21       27.03       31.79      4.29 o 
   5   5  21        4.34        4.73      1.72 o 
  -4   6  21       29.08       28.22      2.95 o 
  -3   6  21       12.37       15.77      3.93 o 
  -2   6  21       29.93       29.54      5.11 o 
  -1   6  21       23.79       24.60      8.37 o 
   0   6  21        0.62        0.00      4.52 o 
   1   6  21       24.12       23.35      9.37 o 
   2   6  21       29.42       28.54      6.53 o 
   3   6  21       12.40       17.15      8.12 o 
   4   6  21       29.08       30.97      8.79 o 
  -3   7  21        8.96        5.57      4.39 o 
  -2   7  21       20.52       11.06      9.33 o 
  -1   7  21       12.57        7.78      5.56 o 
   0   7  21       48.57       50.90      7.20 o 
   1   7  21       12.64       19.41      4.60 o 
   2   7  21       21.08       22.34      7.20 o 
   3   7  21        9.11       13.39      6.11 o 
  -2   8  21       15.66        2.85      2.59 o 
  -1   8  21        9.17       23.10     16.23 o 
   0   8  21        1.29        1.34      3.35 o 
   1   8  21        9.08        7.61      5.69 o 
   2   8  21       15.89       19.00      4.94 o 
   0   0  22       35.89       30.05      8.04 o 
   1   0  22       56.23       57.57      5.86 o 
   2   0  22        1.80        0.00      2.45 o 
   3   0  22       85.46       79.47      9.46 o 
   4   0  22       57.72       63.63     12.56 o 
   5   0  22        0.72        1.42      4.02 o 
   6   0  22       13.78       26.28      4.27 o 
  -6   1  22        6.12       13.72      5.36 o 
  -5   1  22       31.62       37.83      9.46 o 
  -4   1  22       15.36       16.07      4.44 o 
  -3   1  22      115.17      119.12     18.18 o 
  -2   1  22       38.61       40.93     10.71 o 
  -1   1  22       97.83       97.83      9.49 o 
   0   1  22        4.95        3.42      3.18 o 
   1   1  22       98.46       98.16     10.03 o 
   2   1  22       39.27       46.35      7.00 o 
   3   1  22      115.30      123.61     11.61 o 
   4   1  22       15.71       16.49      4.52 o 
   5   1  22       31.71       44.03      5.86 o 
   6   1  22        6.04       21.34      5.77 o 
  -6   2  22        3.85        5.36      3.93 o 
  -5   2  22       10.29       19.41      4.35 o 
  -4   2  22       29.24       29.13      5.86 o 
  -3   2  22       22.38       19.16      7.45 o 
  -2   2  22       23.64       27.78      8.95 o 
  -1   2  22       77.83       72.43     14.24 o 
   0   2  22       28.11       32.16      4.50 o 
   1   2  22       78.19       69.35      8.40 o 
   2   2  22       24.04       27.47      6.78 o 
   3   2  22       23.22       16.98      4.79 o 
   4   2  22       29.12       39.22      4.61 o 
   5   2  22       10.37       28.41     12.43 o 
   6   2  22        3.79        8.37      4.18 o 
  -5   3  22       27.17       38.25      7.45 o 
  -4   3  22        1.92        1.59      2.84 o 
  -3   3  22        2.28        2.34      2.68 o 
  -2   3  22        1.58        0.92      4.52 o 
  -1   3  22       33.00       24.27      9.21 o 
   0   3  22       43.27       40.85     11.13 o 
   1   3  22       32.92       23.35      9.46 o 
   2   3  22        1.59        1.22      2.10 o 
   3   3  22        2.19        0.00      2.65 o 
   4   3  22        1.91        3.37      1.76 o 
   5   3  22       27.27       31.99      3.76 o 
  -5   4  22        4.58        0.00      3.10 o 
  -4   4  22       19.64       18.66      6.28 o 
  -3   4  22       22.65       25.61      8.20 o 
  -2   4  22       59.92       63.38     12.98 o 
  -1   4  22       25.34       29.71      9.46 o 
   0   4  22        2.55        4.52      6.11 o 
   1   4  22       25.87       26.53      6.28 o 
   2   4  22       59.90       60.28     14.57 o 
   3   4  22       22.81       25.76      3.29 o 
   4   4  22       20.00       18.51      4.24 o 
   5   4  22        4.51        3.55      2.23 o 
  -4   5  22        7.26        9.09      2.87 o 
  -3   5  22        7.24        7.95      5.27 o 
  -2   5  22       23.76       27.70      5.11 o 
  -1   5  22       30.61       37.08     10.29 o 
   0   5  22        2.24        4.94      5.94 o 
   1   5  22       30.46       35.91      6.95 o 
   2   5  22       23.60       22.35      9.62 o 
   3   5  22        7.26       10.88      4.27 o 
   4   5  22        7.16        6.10      2.26 o 
  -4   6  22        4.25        2.61      2.39 o 
  -3   6  22       28.80       21.40     14.81 o 
  -2   6  22       12.38        4.66      6.78 o 
  -1   6  22        5.89        8.53      3.68 o 
   0   6  22        0.06        0.00      1.97 o 
   1   6  22        5.89       10.54      4.18 o 
   2   6  22       12.09       17.91      6.28 o 
   3   6  22       28.80       34.23      5.94 o 
   4   6  22        4.29        6.69      4.85 o 
  -3   7  22       24.87       25.95      4.94 o 
  -2   7  22        8.66        5.25      4.64 o 
  -1   7  22       26.86       14.47      9.88 o 
   0   7  22        8.29        5.02      5.02 o 
   1   7  22       27.02       29.29      7.45 o 
   2   7  22        9.05        9.37      5.69 o 
   3   7  22       25.12       27.37      8.12 o 
  -1   8  22       11.05       31.55      4.18 o 
   0   8  22        0.11        0.00      2.84 o 
   1   8  22       11.20        7.95      3.60 o 
   1   0  23        0.45       28.48     20.37 o 
   2   0  23       21.54       20.52      4.80 o 
   3   0  23        2.14        1.42      4.27 o 
   4   0  23        0.29        1.92      4.10 o 
   5   0  23        1.15        1.51      3.77 o 
  -5   1  23        4.98        9.79      3.26 o 
  -4   1  23        4.64        3.51      4.77 o 
  -3   1  23       18.46       19.08      8.12 o 
  -2   1  23       45.72       49.72     11.72 o 
  -1   1  23       10.56       14.19      4.33 o 
   0   1  23       26.14       27.95      5.51 o 
   1   1  23       10.63       16.22      4.44 o 
   2   1  23       45.96       51.13      5.46 o 
   3   1  23       18.22       22.51      3.68 o 
   4   1  23        4.87        4.02      2.84 o 
   5   1  23        4.95       10.38      3.26 o 
  -5   2  23       11.67       19.25      6.86 o 
  -4   2  23        3.74        5.77      5.27 o 
  -3   2  23       47.47       46.96      7.53 o 
  -2   2  23        1.27        3.01      4.94 o 
  -1   2  23       10.55       11.46      6.78 o 
   0   2  23        4.81        9.29      6.44 o 
   1   2  23       10.74       11.14      3.93 o 
   2   2  23        1.34        2.50      1.87 o 
   3   2  23       47.33       55.84      5.67 o 
   4   2  23        3.84        6.06      3.13 o 
   5   2  23       11.57       29.46      6.44 o 
  -5   3  23        3.33        0.08      2.34 o 
  -4   3  23        0.75        0.00      3.60 o 
  -3   3  23        7.56       10.29      6.11 o 
  -2   3  23       12.97       11.30      6.78 o 
  -1   3  23       21.29       21.42      8.70 o 
   0   3  23        1.04        3.43      5.19 o 
   1   3  23       21.82       23.60      9.21 o 
   2   3  23       13.21       11.70      3.62 o 
   3   3  23        7.60        9.26      3.61 o 
   4   3  23        0.73        0.39      1.35 o 
   5   3  23        3.36        5.98      2.59 o 
  -4   4  23       10.68        0.00      4.69 o 
  -3   4  23       10.90       11.30      5.77 o 
  -2   4  23        1.50        1.67      4.77 o 
  -1   4  23        8.44        8.28      3.85 o 
   0   4  23       14.63       18.16      5.19 o 
   1   4  23        8.26        7.87      6.69 o 
   2   4  23        1.47        2.93      3.18 o 
   3   4  23       11.02        8.56      1.98 o 
   4   4  23       10.70        8.74      2.55 o 
  -4   5  23        4.49        3.03      3.93 o 
  -3   5  23        1.67        0.17      3.26 o 
  -2   5  23       12.52       13.81      6.78 o 
  -1   5  23        5.93        5.36      5.61 o 
   0   5  23        6.15       13.14      4.69 o 
   1   5  23        6.05        5.36      5.94 o 
   2   5  23       12.72       16.40      7.87 o 
   3   5  23        1.63        1.51      4.02 o 
   4   5  23        4.63        4.52      4.27 o 
  -3   6  23        5.68        5.05      3.43 o 
  -2   6  23       23.22       21.12     14.10 o 
  -1   6  23        3.09        0.00      2.18 o 
   0   6  23       32.68       24.40      7.03 o 
   1   6  23        3.05        1.51      3.85 o 
   2   6  23       23.02       25.11      7.87 o 
   3   6  23        5.80        7.03      5.52 o 
  -2   7  23       10.47        6.64      3.01 o 
  -1   7  23        0.90        0.00      1.27 o 
   0   7  23        0.47        1.76      4.02 o 
   1   7  23        0.93        0.00      3.51 o 
   2   7  23       10.24       11.30      3.26 o 
   0   0  24       71.59       75.02     11.39 o 
   1   0  24       43.85       39.09      4.80 o 
   2   0  24       47.47       43.86      4.93 o 
   3   0  24       15.90       16.40      6.69 o 
   4   0  24        0.12        0.00      1.84 o 
   5   0  24       14.70       37.83      7.53 o 
  -5   1  24        9.57       14.39      5.94 o 
  -4   1  24        3.67        3.93      3.26 o 
  -3   1  24       10.08        9.46      3.60 o 
  -2   1  24       15.52        7.45      6.44 o 
  -1   1  24        4.23        4.60      5.69 o 
   0   1  24       12.29       14.23      4.10 o 
   1   1  24        4.12        8.00      2.60 o 
   2   1  24       15.74       12.43      3.93 o 
   3   1  24       10.10        8.65      2.63 o 
   4   1  24        3.96        0.00      3.01 o 
   5   1  24        9.53       19.66      3.43 o 
  -5   2  24        5.22        0.08      4.18 o 
  -4   2  24       15.69       29.12      7.45 o 
  -3   2  24        0.07        0.42      3.85 o 
  -2   2  24       42.46       43.36      7.12 o 
  -1   2  24       14.29       11.97      4.10 o 
   0   2  24       64.62       68.32     12.64 o 
   1   2  24       14.10        9.66      3.70 o 
   2   2  24       41.84       48.23      4.84 o 
   3   2  24        0.06        0.00      1.62 o 
   4   2  24       15.43       31.82     13.47 o 
   5   2  24        5.12       10.21      3.77 o 
  -4   3  24        1.32        0.25      3.60 o 
  -3   3  24        7.47        6.11      5.02 o 
  -2   3  24        5.71        4.43      3.26 o 
  -1   3  24       25.31       23.43      8.54 o 
   0   3  24        0.04        0.00      4.18 o 
   1   3  24       25.48       23.52      8.79 o 
   2   3  24        5.66        4.44      2.72 o 
   3   3  24        7.44        4.93      2.80 o 
   4   3  24        1.35        1.61      1.51 o 
  -4   4  24        3.01        0.40      2.12 o 
  -3   4  24        6.11        0.25      4.43 o 
  -2   4  24        2.22        2.09      2.59 o 
  -1   4  24       11.28       13.64      6.95 o 
   0   4  24       10.64       19.58      8.45 o 
   1   4  24       11.51       10.54      4.35 o 
   2   4  24        2.34        0.25      4.60 o 
   3   4  24        6.26        4.57      2.10 o 
   4   4  24        2.96        3.60      3.35 o 
  -3   5  24       32.62       30.14     19.08 o 
  -2   5  24        7.78        0.00      4.77 o 
  -1   5  24       19.06       19.33      7.62 o 
   0   5  24        3.03        3.10      5.02 o 
   1   5  24       18.75       17.74      8.03 o 
   2   5  24        7.66       10.71      5.44 o 
   3   5  24       32.32       38.50      5.44 o 
  -2   6  24        4.29        1.91      2.87 o 
  -1   6  24        0.84        0.00      1.80 o 
   0   6  24       31.57       15.66     12.64 o 
   1   6  24        0.79        1.51      2.43 o 
   2   6  24        4.36        6.11      4.69 o 
   1   0  25        1.11        0.87      1.50 o 
   2   0  25       32.45       25.70      7.70 o 
   3   0  25        7.31        8.70      5.36 o 
   4   0  25        0.83        0.75      2.09 o 
  -4   1  25        0.98        8.62      4.69 o 
  -3   1  25        5.05        3.43      5.36 o 
  -2   1  25        8.03        7.03      5.44 o 
  -1   1  25        9.94       12.64      6.11 o 
   0   1  25        8.49        5.45      2.90 o 
   1   1  25        9.93       11.34      2.96 o 
   2   1  25        7.83        7.28      2.42 o 
   3   1  25        5.08        7.61      2.89 o 
   4   1  25        1.01        4.43      4.35 o 
  -4   2  25       20.45        0.17      6.53 o 
  -3   2  25        2.53        9.12      4.69 o 
  -2   2  25       12.65        9.96      6.02 o 
  -1   2  25        6.41        8.62      5.36 o 
   0   2  25        5.14        5.44      5.44 o 
   1   2  25        6.55        4.79      2.85 o 
   2   2  25       12.64        9.17      2.67 o 
   3   2  25        2.67        3.64      1.95 o 
   4   2  25       20.45       32.81      5.19 o 
  -4   3  25        3.72        0.25      3.43 o 
  -3   3  25       14.67        0.00      5.36 o 
  -2   3  25       11.64       11.72      5.44 o 
  -1   3  25        3.90        3.43      4.60 o 
   0   3  25      103.54      107.39     16.75 o 
   1   3  25        3.83        1.84      4.77 o 
   2   3  25       11.64        6.76      2.89 o 
   3   3  25       14.71       10.83      3.64 o 
   4   3  25        3.60        2.59      2.43 o 
  -3   4  25        6.60        0.00      4.10 o 
  -2   4  25        1.67        0.08      4.27 o 
  -1   4  25       11.24       10.96      5.77 o 
   0   4  25        0.32        0.00      4.35 o 
   1   4  25       11.22        4.27      5.86 o 
   2   4  25        1.78        3.10      2.84 o 
   3   4  25        6.49        6.44      2.76 o 
  -2   5  25        2.75        0.00      2.00 o 
  -1   5  25        3.06        0.00      3.77 o 
   0   5  25        3.77        3.18      4.77 o 
   1   5  25        3.14        1.34      4.02 o 
   2   5  25        2.70        3.77      3.85 o 
   0   6  25        6.19        0.17      3.26 o 
   0   0  26       11.29        7.53      2.85 o 
   1   0  26       21.86       26.47      4.56 o 
   2   0  26        0.06        0.00      3.68 o 
   3   0  26        1.59        2.34      2.34 o 
  -3   1  26        3.47        7.36      5.19 o 
  -2   1  26       17.95       28.96      4.69 o 
  -1   1  26        1.43        0.75      2.26 o 
   0   1  26       30.92       35.52      5.02 o 
   1   1  26        1.42        1.74      2.27 o 
   2   1  26       17.91       21.70      4.32 o 
   3   1  26        3.53       11.38      2.84 o 
  -3   2  26        0.26        0.84      2.01 o 
  -2   2  26        2.48        4.43      4.02 o 
  -1   2  26       14.65       17.82      6.19 o 
   0   2  26        0.31        0.00      3.60 o 
   1   2  26       14.58       13.15      3.60 o 
   2   2  26        2.47        1.83      1.58 o 
   3   2  26        0.26        0.00      1.60 o 
  -3   3  26        0.06        0.00      1.76 o 
  -2   3  26        0.54        7.11      4.52 o 
  -1   3  26        0.02        1.67      2.59 o 
   0   3  26        1.51        0.92      2.51 o 
   1   3  26        0.02        1.42      4.10 o 
   2   3  26        0.53        1.26      4.43 o 
   3   3  26        0.08        0.08      2.43 o 
  -2   4  26        1.60        0.08      3.35 o 
  -1   4  26       27.22       33.73      5.94 o 
   0   4  26        6.66       10.63      3.85 o 
   1   4  26       27.16       43.27      9.21 o 
   2   4  26        1.59        0.59      3.35 o 
   0   5  26       36.06       46.79      6.28 o 
   1   0  27        1.06        0.56      1.28 o 
   2   0  27        0.28        0.25      2.76 o 
  -2   1  27        2.77        6.86      2.59 o 
  -1   1  27        3.72        7.53      4.43 o 
   0   1  27        5.80        7.81      3.89 o 
   1   1  27        3.65        4.74      2.55 o 
   2   1  27        2.75        3.28      2.18 o 
  -2   2  27        5.20       15.48      5.02 o 
  -1   2  27       14.74       38.41      7.45 o 
   0   2  27        6.45       20.17      6.61 o 
   1   2  27       14.70       15.57      6.86 o 
   2   2  27        5.24        6.02      4.35 o 
  -1   3  27        3.32        7.70      4.69 o 
   0   3  27       21.91       23.85      7.53 o 
   1   3  27        3.28        2.09      4.35 o 
   0   0  28       37.37       48.55      5.52 o 
   1   0  28       23.92       17.07      4.69 o 
  -1   1  28       12.38       19.67      5.52 o 
   0   1  28        0.39        0.00      1.76 o 
                                                 
